# Supplementary material for: Integrative multiomics analysis reveals association of gut microbiota and its metabolites with susceptibility to keloids
Source: Front Microbiol. 2024 Nov 28;15:1475984. doi: 10.3389/fmicb.2024.1475984 (PMC11636970; doi:10.3389/fmicb.2024.1475984)
Supplement: Supplementary file 14 [file Table_1.xls]

## Sheet: Table 1
Participant Characteristics Chart
Characteristics	MK(n=56)	NS(n=60)	Chi-Squared Test	P value
Gender(male/female)	23/33	23/37	0.091	0.456
Age(year)	30.77±11.08	28.13±10.42	-1.317	0.191
BMI(kg/m2)	22.3±2.83	21.22±3.55	-1.806	0.074
Systolic Blood Pressure(mmHg)	121.99±13.58	121.83±9.17	0.253	0.801
Diastolic Blood Pressure(mmHg)	71.96±8.64	74.07±8.77	1.301	0.196
Scar Lessions
Facial Cheek Region	1	5	NA	NA
Labial Region	1	7	NA	NA
Earlobe	26	0	NA	NA
Mandible	21	8	NA	NA
Cervical Region	7	9	NA	NA
Anterior Thoracic Wall	48	0	NA	NA
Scapular Region	29	0	NA	NA
Abdominal and Genital Region	19	16	NA	NA
Lumbar and Gluteal Region	16	0	NA	NA
Upper Limb	21	16	NA	NA
Lower Limb	12	3	NA	NA
Pruritus/Pain
Prominent	20	NA	NA	NA
Occasional	31	NA	NA	NA
None	5	NA	NA	NA

## Sheet: Table 2
49 species exhibiting differential abundance between MK and NS.
Species	Log value	Enriched group	LDAscore	P value
s__Clostridium_citroniae	2.70979	P	2.78673	0.000804727
s__Collinsella_aerofaciens	4.41456	P	3.99311	0.00245723
s__Dorea_longicatena	3.9415	P	3.58057	0.00169355
s__Roseburia_sp_CAG_471	2.48424	P	2.85627	0.00680781
s__Intestinibacter_bartlettii	2.65885	P	2.66359	0.00769524
s__Bifidobacterium_longum	4.11304	P	3.69269	0.0250295
s__Streptococcus_parasanguinis	3.05023	P	2.90816	1.73e-05
s__Adlercreutzia_equolifaciens	3.71736	P	3.35525	0.00432794
s__Butyricimonas_virosa	3.23498	N	2.87212	0.0117738
s__Clostridium_innocuum	3.13756	P	2.90306	0.00025132
s__Eubacterium_hallii	4.12917	P	3.71749	6.61e-05
s__Eisenbergiella_tayi	2.85184	P	2.71266	0.0129952
s__Eubacterium_ramulus	3.22901	P	2.73916	0.0462889
s__Bacteroides_ovatus	4.27115	N	3.75083	5.01e-06
s__Bacteroides_sp_OM05_12	3.32729	N	3.11025	0.00924942
s__Rothia_mucilaginosa	2.48148	P	2.78078	0.00532934
s__Fusobacterium_mortiferum	3.66161	N	3.28041	0.00973181
s__Blautia_wexlerae	4.03401	P	3.52069	0.00182833
s__Bacteroides_plebeius	4.82406	N	4.47761	0.0196492
s__Clostridium_leptum	3.04626	P	2.73112	0.00326343
s__Dorea_formicigenerans	3.50712	P	3.04483	9.57e-05
s__Escherichia_coli	5.00077	P	4.65281	6.77e-05
s__Bilophila_wadsworthia	3.63365	P	3.20497	0.0170102
s__Gemmiger_formicilis	3.50809	P	3.12583	0.0086233
s__Holdemanella_biformis	3.37112	P	2.97522	0.00788908
s__Gordonibacter_pamelaeae	2.81394	P	2.96512	2.34e-07
s__Agathobaculum_butyriciproducens	3.56025	P	3.06	0.0116975
s__Sellimonas_intestinalis	2.62873	P	2.68484	0.0416693
s__Ruthenibacterium_lactatiformans	3.72555	P	3.27055	0.000327628
s__Anaerostipes_hadrus	4.26681	P	3.87947	0.000167975
s__Streptococcus_salivarius	3.56846	P	3.22581	5.79e-07
s__Fusicatenibacter_saccharivorans	4.07968	P	3.62895	0.00426516
s__Collinsella_stercoris	3.09232	P	2.75087	0.00544739
s__Bacteroides_thetaiotaomicron	4.44588	N	3.99397	4.83e-05
s__Coprococcus_comes	3.80607	P	3.28413	0.016019
s__Klebsiella_pneumoniae	4.36324	P	4.04541	0.000371018
s__Klebsiella_variicola	3.90565	P	3.60066	0.00240118
s__Oscillibacter_sp_CAG_241	3.0405	P	2.84233	0.0486904
s__Ruminococcus_torques	4.01052	P	3.55717	0.0188807
s__Klebsiella_quasipneumoniae	3.43572	P	3.13225	0.0013337
s__Oxalobacter_formigenes	2.29851	P	2.56478	0.0280599
s__Blautia_obeum	3.61813	P	3.1875	5.12e-05
s__Bacteroides_uniformis	4.90313	N	4.33716	0.00171581
s__Asaccharobacter_celatus	3.17286	P	3.27072	0.00906074
s__Eggerthella_lenta	3.5155	P	3.18154	0.000153495
s__Bacteroides_vulgatus	5.15813	N	4.60857	0.00201667
s__Coprococcus_catus	2.97396	P	2.86297	0.000333109
s__Firmicutes_bacterium_CAG_83	3.42172	P	3.09558	0.00453933
s__Parabacteroides_distasonis	4.33179	N	3.70409	0.000748973

## Sheet: Table 3
Correlations of MK patients within 149 identified species					Correlations of NS patients within 149 identified species
Node1	Node2	Correlation	P-value		Node1	Node2	Correlation	P-value
s__Adlercreutzia_equolifaciens	s__Asaccharobacter_celatus	0.979712	2.21801e-39		s__Adlercreutzia_equolifaciens	s__Asaccharobacter_celatus	0.990936	2.86552e-52
s__Klebsiella_pneumoniae	s__Klebsiella_variicola	0.964316	7.62792e-33		s__Megamonas_funiformis	s__Megamonas_hypermegale	0.923053	9.70857e-26
s__Klebsiella_variicola	s__Klebsiella_quasipneumoniae	0.957488	7.89812e-31		s__Proteobacteria_bacterium_CAG_139	s__Turicimonas_muris	0.847106	1.45622e-17
s__Klebsiella_pneumoniae	s__Klebsiella_quasipneumoniae	0.932438	1.54829e-25		s__Klebsiella_pneumoniae	s__Klebsiella_variicola	0.846714	1.55934e-17
s__Proteobacteria_bacterium_CAG_139	s__Turicimonas_muris	0.885329	1.3342e-19		s__Paraprevotella_xylaniphila	s__Paraprevotella_clara	0.845742	1.84695e-17
s__Megamonas_funiformis	s__Megamonas_hypermegale	0.884366	1.65109e-19		s__Parasutterella_excrementihominis	s__Proteobacteria_bacterium_CAG_139	0.786627	9.38109e-14
s__Parasutterella_excrementihominis	s__Turicimonas_muris	0.849258	1.32751e-16		s__Klebsiella_variicola	s__Klebsiella_quasipneumoniae	0.779758	2.12038e-13
s__Streptococcus_salivarius	s__Streptococcus_parasanguinis	0.827794	3.61141e-15		s__Collinsella_intestinalis	s__Collinsella_stercoris	0.743539	1.01049e-11
s__Proteobacteria_bacterium_CAG_139	s__Parasutterella_excrementihominis	0.825797	4.79767e-15		s__Klebsiella_pneumoniae	s__Klebsiella_quasipneumoniae	0.735995	2.08546e-11
s__Paraprevotella_xylaniphila	s__Paraprevotella_clara	0.774648	2.47111e-12		s__Parasutterella_excrementihominis	s__Turicimonas_muris	0.718044	1.06387e-10
s__Oscillibacter_sp_57_20	s__Alistipes_shahii	0.76667	5.65235e-12		s__Eggerthella_lenta	s__Gordonibacter_pamelaeae	0.69759	5.88646e-10
s__Eggerthella_lenta	s__Gordonibacter_pamelaeae	0.765406	6.4251e-12		s__Blautia_obeum	s__Gemmiger_formicilis	0.686375	1.41771e-09
s__Collinsella_aerofaciens	s__Collinsella_stercoris	0.757044	1.47022e-11		s__Clostridium_symbiosum	s__Clostridium_lavalense	0.668859	5.18833e-09
s__Bacteroides_uniformis	s__Bacteroides_thetaiotaomicron	0.739116	7.79366e-11		s__Prevotella_copri	s__Bacteroides_uniformis	-0.665304	6.68041e-09
s__Oscillibacter_sp_CAG_241	s__Firmicutes_bacterium_CAG_110	0.729822	1.75604e-10		s__Clostridium_bolteae	s__Clostridium_bolteae_CAG_59	0.657423	1.15616e-08
s__Bacteroides_thetaiotaomicron	s__Flavonifractor_plautii	0.721247	3.60955e-10		s__Bacteroides_thetaiotaomicron	s__Parabacteroides_distasonis	0.619626	1.30143e-07
s__Bacteroides_thetaiotaomicron	s__Bacteroides_ovatus	0.706963	1.13195e-09		s__Firmicutes_bacterium_CAG_110	s__Methanobrevibacter_smithii	0.608819	2.45455e-07
s__Clostridium_symbiosum	s__Hungatella_hathewayi	0.698031	2.2364e-09		s__Flavonifractor_plautii	s__Hungatella_hathewayi	0.608601	2.48559e-07
s__Gemmiger_formicilis	s__Firmicutes_bacterium_CAG_83	0.689978	4.04683e-09		s__Hungatella_hathewayi	s__Clostridium_lavalense	0.604772	3.0942e-07
s__Oscillibacter_sp_57_20	s__Odoribacter_splanchnicus	0.684959	5.80091e-09		s__Gemmiger_formicilis	s__Coprococcus_catus	0.597678	4.60814e-07
s__Eubacterium_hallii	s__Blautia_wexlerae	0.682512	6.89646e-09		s__Bacteroides_thetaiotaomicron	s__Bacteroides_ovatus	0.597235	4.72258e-07
s__Parabacteroides_distasonis	s__Bacteroides_thetaiotaomicron	0.674314	1.21666e-08		s__Clostridium_symbiosum	s__Hungatella_hathewayi	0.597127	4.75087e-07
s__Veillonella_atypica	s__Veillonella_parvula	0.664248	2.38486e-08		s__Parabacteroides_johnsonii	s__Collinsella_intestinalis	0.594309	5.54892e-07
s__Alistipes_indistinctus	s__Butyricimonas_virosa	0.654793	4.38575e-08		s__Collinsella_aerofaciens	s__Ruminococcus_torques	0.594043	5.6305e-07
s__Faecalibacterium_prausnitzii	s__Alistipes_shahii	0.651653	5.34439e-08		s__Eubacterium_siraeum	s__Methanobrevibacter_smithii	0.592257	6.20758e-07
s__Odoribacter_splanchnicus	s__Alistipes_shahii	0.649765	6.01219e-08		s__Methanobrevibacter_smithii	s__Cloacibacillus_porcorum	0.592019	6.28827e-07
s__Faecalibacterium_prausnitzii	s__Oscillibacter_sp_57_20	0.649431	6.13826e-08		s__Flavonifractor_plautii	s__Ruminococcus_gnavus	0.582535	1.04504e-06
s__Hungatella_hathewayi	s__Clostridium_citroniae	0.637961	1.23269e-07		s__Prevotella_sp_CAG_279	s__Cloacibacillus_porcorum	0.56977	2.01951e-06
s__Roseburia_inulinivorans	s__Roseburia_intestinalis	0.633288	1.62441e-07		s__Roseburia_hominis	s__Blautia_obeum	0.561244	3.08865e-06
s__Bacteroides_uniformis	s__Flavonifractor_plautii	0.632602	1.69083e-07		s__Anaerotruncus_colihominis	s__Lawsonibacter_asaccharolyticus	0.555636	4.05847e-06
s__Odoribacter_splanchnicus	s__Alistipes_indistinctus	0.629122	2.0694e-07		s__Streptococcus_salivarius	s__Streptococcus_parasanguinis	0.554785	4.2283e-06
s__Dorea_longicatena	s__Blautia_obeum	0.6163	4.26517e-07		s__Alistipes_putredinis	s__Firmicutes_bacterium_CAG_83	0.554649	4.25622e-06
s__Intestinimonas_butyriciproducens	s__Clostridium_lavalense	0.613498	4.9741e-07		s__Oscillibacter_sp_57_20	s__Coprococcus_catus	0.552294	4.76452e-06
s__Fusicatenibacter_saccharivorans	s__Ruminococcus_bicirculans	0.612415	5.27675e-07		s__Alistipes_putredinis	s__Clostridium_leptum	0.549135	5.53591e-06
s__Methanobrevibacter_smithii	s__Firmicutes_bacterium_CAG_110	0.610446	5.87129e-07		s__Ruminococcus_gnavus	s__Blautia_sp_CAG_257	0.546509	6.26378e-06
s__Blautia_obeum	s__Dorea_formicigenerans	0.610178	5.95706e-07		s__Eubacterium_siraeum	s__Firmicutes_bacterium_CAG_110	0.543451	7.22365e-06
s__Roseburia_hominis	s__Alistipes_shahii	0.605458	7.67025e-07		s__Asaccharobacter_celatus	s__Coprococcus_catus	0.543375	7.24923e-06
s__Prevotella_stercorea	s__Prevotella_sp_CAG_279	0.601789	9.3095e-07		s__Blautia_obeum	s__Firmicutes_bacterium_CAG_83	0.538051	9.26041e-06
s__Roseburia_hominis	s__Holdemania_filiformis	0.599554	1.04631e-06		s__Roseburia_hominis	s__Ruminococcus_bicirculans	0.535885	1.02181e-05
s__Alistipes_putredinis	s__Alistipes_shahii	0.599353	1.05733e-06		s__Fusobacterium_mortiferum	s__Collinsella_intestinalis	0.531465	1.24653e-05
s__Bacteroides_uniformis	s__Bacteroides_ovatus	0.598109	1.12789e-06		s__Prevotella_copri	s__Bacteroides_ovatus	-0.528608	1.41534e-05
s__Eubacterium_hallii	s__Blautia_obeum	0.59748	1.1652e-06		s__Blautia_obeum	s__Coprococcus_catus	0.528032	1.45181e-05
s__Odoribacter_splanchnicus	s__Oscillibacter_sp_CAG_241	0.596546	1.22275e-06		s__Hungatella_hathewayi	s__Clostridium_innocuum	0.526147	1.5775e-05
s__Dorea_longicatena	s__Coprococcus_catus	0.595764	1.27296e-06		s__Adlercreutzia_equolifaciens	s__Coprococcus_catus	0.525164	1.64695e-05
s__Alistipes_shahii	s__Alistipes_indistinctus	0.595348	1.3005e-06		s__Eubacterium_hallii	s__Gemmiger_formicilis	0.524249	1.71416e-05
s__Eubacterium_siraeum	s__Oscillibacter_sp_CAG_241	0.593462	1.43221e-06		s__Flavonifractor_plautii	s__Clostridium_bolteae	0.524095	1.72574e-05
s__Clostridium_symbiosum	s__Clostridium_citroniae	0.593188	1.45235e-06		s__Eubacterium_eligens	s__Dorea_formicigenerans	0.520791	1.99175e-05
s__Oscillibacter_sp_57_20	s__Oscillibacter_sp_CAG_241	0.584346	2.26408e-06		s__Oscillibacter_sp_57_20	s__Firmicutes_bacterium_CAG_83	0.520714	1.99838e-05
s__Prevotella_copri	s__Eggerthella_lenta	-0.582759	2.44845e-06		s__Clostridium_symbiosum	s__Eisenbergiella_massiliensis	0.519776	2.08084e-05
s__Barnesiella_intestinihominis	s__Paraprevotella_xylaniphila	0.582131	2.52525e-06		s__Roseburia_hominis	s__Eubacterium_rectale	0.518718	2.17758e-05
s__Odoribacter_splanchnicus	s__Firmicutes_bacterium_CAG_110	0.580209	2.77437e-06		s__Eubacterium_sp_CAG_180	s__Paraprevotella_xylaniphila	0.518563	2.1921e-05
s__Bacteroides_stercoris	s__Bacteroides_caccae	0.578614	2.99833e-06		s__Anaerotruncus_colihominis	s__Holdemania_filiformis	0.517263	2.31749e-05
s__Eubacterium_sp_CAG_180	s__Eggerthella_lenta	-0.573891	3.76416e-06		s__Ruminococcus_gnavus	s__Blautia_hansenii	0.515896	2.45641e-05
s__Faecalibacterium_prausnitzii	s__Agathobaculum_butyriciproducens	0.569631	4.60767e-06		s__Clostridium_symbiosum	s__Clostridium_bolteae_CAG_59	0.515206	2.52949e-05
s__Adlercreutzia_equolifaciens	s__Gemmiger_formicilis	0.567682	5.04932e-06		s__Oscillibacter_sp_57_20	s__Blautia_obeum	0.513126	2.76198e-05
s__Bacteroides_uniformis	s__Parabacteroides_distasonis	0.567629	5.062e-06		s__Alistipes_putredinis	s__Blautia_obeum	0.512412	2.84628e-05
s__Clostridium_symbiosum	s__Clostridium_aldenense	0.567592	5.07077e-06		s__Clostridium_lavalense	s__Clostridium_aldenense	0.508827	3.30656e-05
s__Eubacterium_hallii	s__Dorea_longicatena	0.567438	5.10742e-06		s__Ruthenibacterium_lactatiformans	s__Lawsonibacter_asaccharolyticus	0.50866	3.32957e-05
s__Parabacteroides_merdae	s__Bacteroides_caccae	0.563071	6.25624e-06		s__Akkermansia_muciniphila	s__Intestinimonas_butyriciproducens	0.506972	3.57098e-05
s__Gemmiger_formicilis	s__Asaccharobacter_celatus	0.562397	6.45332e-06		s__Anaerotruncus_colihominis	s__Gordonibacter_pamelaeae	0.504895	3.89001e-05
s__Coprococcus_comes	s__Gemmiger_formicilis	0.561847	6.6186e-06		s__Oscillibacter_sp_CAG_241	s__Cloacibacillus_porcorum	0.502067	4.36684e-05
s__Hungatella_hathewayi	s__Clostridium_aldenense	0.56133	6.77781e-06		s__Clostridium_bolteae	s__Clostridium_innocuum	0.502009	4.37724e-05
s__Blautia_wexlerae	s__Streptococcus_salivarius	0.55956	7.34917e-06		s__Eubacterium_siraeum	s__Oscillibacter_sp_CAG_241	0.499498	4.84631e-05
s__Clostridium_bolteae	s__Hungatella_hathewayi	0.553427	9.694e-06		s__Oscillibacter_sp_57_20	s__Coprococcus_comes	0.498613	5.02238e-05
s__Clostridium_bolteae	s__Clostridium_symbiosum	0.553374	9.71716e-06		s__Firmicutes_bacterium_CAG_110	s__Cloacibacillus_porcorum	0.498223	5.10181e-05
s__Bifidobacterium_pseudocatenulatum	s__Bifidobacterium_longum	0.548755	1.19273e-05		s__Clostridium_bolteae_CAG_59	s__Clostridium_innocuum	0.494674	5.8802e-05
s__Parabacteroides_distasonis	s__Flavonifractor_plautii	0.547915	1.23761e-05		s__Bacteroides_ovatus	s__Clostridium_bolteae	0.494594	5.89888e-05
s__Parabacteroides_merdae	s__Odoribacter_splanchnicus	0.547364	1.26793e-05		s__Eubacterium_rectale	s__Dorea_formicigenerans	0.494291	5.97035e-05
s__Ruminococcus_torques	s__Dorea_longicatena	0.544525	1.43517e-05		s__Gemmiger_formicilis	s__Firmicutes_bacterium_CAG_83	0.494075	6.02182e-05
s__Coprococcus_comes	s__Adlercreutzia_equolifaciens	0.543759	1.48364e-05		s__Akkermansia_muciniphila	s__Firmicutes_bacterium_CAG_110	0.493374	6.19162e-05
s__Clostridium_citroniae	s__Clostridium_aldenense	0.542402	1.57337e-05		s__Akkermansia_muciniphila	s__Methanobrevibacter_smithii	0.493318	6.20538e-05
s__Alistipes_shahii	s__Oscillibacter_sp_CAG_241	0.542006	1.60048e-05		s__Blautia_wexlerae	s__Anaerostipes_hadrus	0.491944	6.55168e-05
s__Phascolarctobacterium_faecium	s__Phascolarctobacterium_succinatutens	-0.540969	1.67348e-05		s__Clostridium_symbiosum	s__Clostridium_innocuum	0.487023	7.94366e-05
s__Clostridium_bolteae	s__Clostridium_citroniae	0.538319	1.87433e-05		s__Prevotella_copri	s__Bacteroides_thetaiotaomicron	-0.485025	8.58292e-05
s__Ruminococcus_gnavus	s__Erysipelatoclostridium_ramosum	0.538188	1.88484e-05		s__Anaerotruncus_colihominis	s__Eisenbergiella_massiliensis	0.48421	8.85686e-05
s__Bacteroides_stercoris	s__Alistipes_finegoldii	0.536213	2.04965e-05		s__Parabacteroides_merdae	s__Eubacterium_eligens	0.483291	9.17548e-05
s__Fusicatenibacter_saccharivorans	s__Firmicutes_bacterium_CAG_83	0.535832	2.08298e-05		s__Roseburia_inulinivorans	s__Eubacterium_rectale	0.482605	9.42017e-05
s__Faecalibacterium_prausnitzii	s__Firmicutes_bacterium_CAG_83	0.535502	2.11221e-05		s__Clostridium_symbiosum	s__Erysipelatoclostridium_ramosum	0.481605	9.78759e-05
s__Eubacterium_hallii	s__Streptococcus_parasanguinis	0.535177	2.14132e-05		s__Ruminococcus_gnavus	s__Tyzzerella_nexilis	0.481557	9.80544e-05
s__Oscillibacter_sp_57_20	s__Blautia_sp_CAG_257	-0.533018	2.34471e-05		s__Collinsella_aerofaciens	s__Dorea_longicatena	0.479766	0.000104979
s__Fusobacterium_mortiferum	s__Tyzzerella_nexilis	0.532777	2.36855e-05		s__Clostridium_bolteae	s__Hungatella_hathewayi	0.479024	0.000107976
s__Ruminococcus_lactaris	s__Roseburia_sp_CAG_303	0.531173	2.53251e-05		s__Bacteroides_plebeius	s__Parabacteroides_distasonis	-0.478529	0.00011002
s__Roseburia_hominis	s__Eubacterium_ramulus	0.53084	2.56793e-05		s__Dorea_formicigenerans	s__Coprococcus_catus	0.477917	0.000112596
s__Coprococcus_eutactus	s__Methanobrevibacter_smithii	0.530603	2.59335e-05		s__Dorea_formicigenerans	s__Firmicutes_bacterium_CAG_83	0.477066	0.000116266
s__Eubacterium_hallii	s__Streptococcus_salivarius	0.529839	2.67695e-05		s__Roseburia_intestinalis	s__Bacteroides_intestinalis	0.475706	0.000122369
s__Alistipes_shahii	s__Oxalobacter_formigenes	0.529585	2.70523e-05		s__Firmicutes_bacterium_CAG_110	s__Asaccharobacter_celatus	0.475637	0.000122683
s__Roseburia_inulinivorans	s__Eggerthella_lenta	-0.528239	2.86003e-05		s__Flavonifractor_plautii	s__Eggerthella_lenta	0.475613	0.000122796
s__Alistipes_indistinctus	s__Firmicutes_bacterium_CAG_110	0.526833	3.03042e-05		s__Parabacteroides_distasonis	s__Bacteroides_ovatus	0.473565	0.000132566
s__Prevotella_copri	s__Phascolarctobacterium_succinatutens	0.525196	3.24067e-05		s__Bacteroides_thetaiotaomicron	s__Clostridium_bolteae	0.473267	0.000134048
s__Oscillibacter_sp_57_20	s__Eubacterium_siraeum	0.525112	3.25179e-05		s__Coprococcus_comes	s__Eubacterium_hallii	0.472791	0.000136441
s__Bacteroides_caccae	s__Butyricimonas_virosa	0.524679	3.30981e-05		s__Bacteroides_thetaiotaomicron	s__Flavonifractor_plautii	0.472359	0.000138647
s__Faecalibacterium_prausnitzii	s__Oscillibacter_sp_CAG_241	0.52407	3.39302e-05		s__Clostridium_sp_CAG_242	s__Oxalobacter_formigenes	0.472005	0.000140481
s__Eubacterium_rectale	s__Roseburia_inulinivorans	0.52334	3.49523e-05		s__Sutterella_parvirubra	s__Turicimonas_muris	-0.470524	0.000148398
s__Alistipes_putredinis	s__Oscillibacter_sp_57_20	0.521081	3.82996e-05		s__Bacteroides_ovatus	s__Clostridium_symbiosum	0.470018	0.000151191
s__Eubacterium_sp_CAG_180	s__Oscillibacter_sp_CAG_241	0.520815	3.87125e-05		s__Adlercreutzia_equolifaciens	s__Firmicutes_bacterium_CAG_110	0.469915	0.00015177
s__Eubacterium_sp_CAG_180	s__Firmicutes_bacterium_CAG_110	0.518464	4.2546e-05		s__Flavonifractor_plautii	s__Eubacterium_ramulus	-0.469293	0.00015528
s__Roseburia_hominis	s__Gemmiger_formicilis	0.51774	4.37945e-05		s__Eubacterium_siraeum	s__Cloacibacillus_porcorum	0.469205	0.000155787
s__Ruthenibacterium_lactatiformans	s__Anaerotruncus_colihominis	0.51629	4.63981e-05		s__Bacteroides_plebeius	s__Bacteroides_coprocola	0.469096	0.000156411
s__Roseburia_hominis	s__Oscillibacter_sp_57_20	0.516212	4.6542e-05		s__Clostridium_symbiosum	s__Clostridium_aldenense	0.468208	0.000161597
s__Flavonifractor_plautii	s__Clostridium_symbiosum	0.515717	4.74645e-05		s__Bacteroides_ovatus	s__Eubacterium_sp_CAG_180	-0.466944	0.00016924
s__Ruminococcus_bicirculans	s__Firmicutes_bacterium_CAG_83	0.514773	4.92743e-05		s__Clostridium_bolteae	s__Clostridium_lavalense	0.466367	0.000172841
s__Clostridium_innocuum	s__Hungatella_hathewayi	0.51465	4.95133e-05		s__Clostridium_sp_CAG_58	s__Adlercreutzia_equolifaciens	0.464729	0.00018345
s__Oscillibacter_sp_57_20	s__Roseburia_intestinalis	0.514306	5.01914e-05		s__Bacteroides_coprocola	s__Coprococcus_catus	0.464529	0.000184787
s__Eubacterium_rectale	s__Dorea_formicigenerans	0.512968	5.29095e-05		s__Agathobaculum_butyriciproducens	s__Dorea_longicatena	0.463578	0.00019126
s__Blautia_wexlerae	s__Streptococcus_parasanguinis	0.512242	5.44394e-05		s__Bifidobacterium_longum	s__Gordonibacter_pamelaeae	0.462575	0.000198304
s__Faecalibacterium_prausnitzii	s__Ruminococcus_bicirculans	0.511743	5.55137e-05		s__Clostridium_sp_CAG_58	s__Blautia_obeum	0.46146	0.000206418
s__Oscillibacter_sp_57_20	s__Alistipes_indistinctus	0.511163	5.67891e-05		s__Eubacterium_sp_CAG_180	s__Paraprevotella_clara	0.460254	0.000215535
s__Clostridium_bolteae	s__Clostridium_aldenense	0.511061	5.70162e-05		s__Hungatella_hathewayi	s__Anaerotruncus_colihominis	0.460187	0.000216053
s__Flavonifractor_plautii	s__Ruthenibacterium_lactatiformans	0.510603	5.80461e-05		s__Eubacterium_rectale	s__Ruminococcus_lactaris	0.460016	0.000217377
s__Odoribacter_splanchnicus	s__Eubacterium_ramulus	0.510078	5.92459e-05		s__Bacteroides_eggerthii	s__Paraprevotella_xylaniphila	0.460006	0.000217461
s__Bacteroides_finegoldii	s__Paraprevotella_clara	0.508836	6.2178e-05		s__Bacteroides_ovatus	s__Clostridium_bolteae_CAG_59	0.459259	0.000223335
s__Ruthenibacterium_lactatiformans	s__Hungatella_hathewayi	0.508037	6.41351e-05		s__Coprococcus_comes	s__Blautia_sp_CAG_257	-0.459163	0.000224105
s__Faecalibacterium_prausnitzii	s__Roseburia_hominis	0.507954	6.43411e-05		s__Fusicatenibacter_saccharivorans	s__Ruminococcus_torques	0.45908	0.000224766
s__Coprobacter_fastidiosus	s__Butyricimonas_synergistica	0.50769	6.5003e-05		s__Alistipes_shahii	s__Butyricimonas_synergistica	0.458876	0.000226406
s__Ruminococcus_gnavus	s__Blautia_sp_CAG_257	0.506923	6.69565e-05		s__Dorea_formicigenerans	s__Blautia_obeum	0.457943	0.000234047
s__Roseburia_inulinivorans	s__Eubacterium_sp_CAG_38	0.506674	6.76042e-05		s__Blautia_obeum	s__Clostridium_bolteae_CAG_59	-0.457654	0.000236459
s__Prevotella_copri	s__Prevotella_stercorea	0.505341	7.11606e-05		s__Roseburia_hominis	s__Gemmiger_formicilis	0.457518	0.000237604
s__Dorea_longicatena	s__Dorea_formicigenerans	0.504646	7.3084e-05		s__Faecalibacterium_prausnitzii	s__Eubacterium_hallii	0.457424	0.000238401
s__Alistipes_indistinctus	s__Oxalobacter_formigenes	0.504425	7.37046e-05		s__Bacteroides_intestinalis	s__Asaccharobacter_celatus	0.457261	0.000239781
s__Parabacteroides_merdae	s__Eubacterium_ramulus	0.503415	7.66083e-05		s__Roseburia_hominis	s__Firmicutes_bacterium_CAG_110	0.456967	0.000242286
s__Eubacterium_hallii	s__Dorea_formicigenerans	0.502783	7.84773e-05		s__Fusicatenibacter_saccharivorans	s__Dorea_longicatena	0.456197	0.000248977
s__Clostridium_sp_CAG_58	s__Firmicutes_bacterium_CAG_110	0.502093	8.05657e-05		s__Hungatella_hathewayi	s__Sellimonas_intestinalis	0.454516	0.000264176
s__Barnesiella_intestinihominis	s__Butyricimonas_synergistica	0.501355	8.28529e-05		s__Bacteroides_coprocola	s__Megamonas_hypermegale	0.454484	0.000264471
s__Flavonifractor_plautii	s__Intestinimonas_butyriciproducens	0.500945	8.41504e-05		s__Eubacterium_hallii	s__Blautia_obeum	0.454153	0.000267567
s__Coprococcus_comes	s__Roseburia_sp_CAG_471	0.500909	8.42668e-05		s__Firmicutes_bacterium_CAG_83	s__Gordonibacter_pamelaeae	0.453701	0.000271838
s__Anaerotignum_lactatifermentans	s__Blautia_hansenii	0.500792	8.46412e-05		s__Clostridium_sp_CAG_58	s__Asaccharobacter_celatus	0.453649	0.000272337
s__Dorea_longicatena	s__Tyzzerella_nexilis	-0.499528	8.87806e-05		s__Bacteroides_intestinalis	s__Adlercreutzia_equolifaciens	0.452812	0.000280437
s__Eggerthella_lenta	s__Clostridium_innocuum	0.497759	9.48884e-05		s__Oscillibacter_sp_57_20	s__Barnesiella_intestinihominis	0.452595	0.00028257
s__Clostridium_innocuum	s__Clostridium_aldenense	0.497757	9.48955e-05		s__Clostridium_bolteae	s__Blautia_sp_CAG_257	0.451456	0.000294024
s__Methanobrevibacter_smithii	s__Oscillibacter_sp_CAG_241	0.497311	9.64943e-05		s__Hungatella_hathewayi	s__Clostridium_bolteae_CAG_59	0.450525	0.000303698
s__Eggerthella_lenta	s__Oscillibacter_sp_CAG_241	-0.496564	9.92301e-05		s__Dorea_formicigenerans	s__Adlercreutzia_equolifaciens	0.450169	0.000307468
s__Parabacteroides_merdae	s__Bacteroides_xylanisolvens	0.494977	0.000105278		s__Bacteroides_ovatus	s__Flavonifractor_plautii	0.448752	0.000322927
s__Bacteroides_stercoris	s__Parabacteroides_merdae	0.49382	0.000109896		s__Odoribacter_splanchnicus	s__Coprobacter_fastidiosus	0.448356	0.000327366
s__Alistipes_putredinis	s__Odoribacter_splanchnicus	0.492769	0.000114256		s__Bacteroides_eggerthii	s__Paraprevotella_clara	0.448254	0.00032852
s__Coprococcus_comes	s__Asaccharobacter_celatus	0.492659	0.000114719		s__Dorea_formicigenerans	s__Bacteroides_salyersiae	0.448164	0.00032954
s__Parabacteroides_merdae	s__Oscillibacter_sp_57_20	0.492326	0.000116138		s__Bacteroides_plebeius	s__Prevotella_stercorea	0.447787	0.000333853
s__Eubacterium_ventriosum	s__Roseburia_sp_CAG_471	0.492293	0.000116278		s__Roseburia_intestinalis	s__Clostridium_bolteae_CAG_59	-0.447202	0.000340636
s__Faecalibacterium_prausnitzii	s__Fusicatenibacter_saccharivorans	0.491958	0.000117724		s__Eubacterium_sp_CAG_38	s__Fusobacterium_varium	0.44712	0.000341597
s__Ruthenibacterium_lactatiformans	s__Clostridium_symbiosum	0.491896	0.000117995		s__Eubacterium_rectale	s__Blautia_obeum	0.446602	0.000347724
s__Parabacteroides_distasonis	s__Bacteroides_cellulosilyticus	0.490791	0.000122888		s__Ruminococcus_torques	s__Bacteroides_salyersiae	0.446522	0.000348689
s__Odoribacter_splanchnicus	s__Fusobacterium_varium	-0.490206	0.000125553		s__Bacteroides_vulgatus	s__Bacteroides_uniformis	0.445422	0.000362064
s__Collinsella_stercoris	s__Clostridium_perfringens	0.490154	0.000125791		s__Bacteroides_thetaiotaomicron	s__Clostridium_lavalense	0.445115	0.000365888
s__Erysipelatoclostridium_ramosum	s__Oscillibacter_sp_CAG_241	-0.489869	0.000127112		s__Oscillibacter_sp_57_20	s__Clostridium_sp_CAG_58	0.44506	0.000366578
s__Clostridium_bolteae	s__Clostridium_innocuum	0.489267	0.000129938		s__Roseburia_hominis	s__Clostridium_leptum	0.44457	0.000372748
s__Odoribacter_splanchnicus	s__Holdemanella_biformis	0.487553	0.000138315		s__Flavonifractor_plautii	s__Clostridium_innocuum	0.44451	0.000373514
s__Alistipes_putredinis	s__Bacteroides_massiliensis	0.486385	0.000144304		s__Fusicatenibacter_saccharivorans	s__Eubacterium_sp_CAG_274	0.444367	0.000375342
s__Bacteroides_plebeius	s__Barnesiella_intestinihominis	0.486072	0.000145944		s__Eubacterium_eligens	s__Eubacterium_rectale	0.444217	0.000377264
s__Roseburia_hominis	s__Firmicutes_bacterium_CAG_83	0.485369	0.0001497		s__Bacteroides_ovatus	s__Clostridium_lavalense	0.443484	0.000386784
s__Clostridium_innocuum	s__Gordonibacter_pamelaeae	0.485199	0.000150621		s__Roseburia_intestinalis	s__Dorea_formicigenerans	0.443392	0.000388003
s__Blautia_obeum	s__Roseburia_sp_CAG_471	0.485008	0.000151661		s__Faecalibacterium_prausnitzii	s__Gemmiger_formicilis	0.442898	0.000394567
s__Roseburia_hominis	s__Barnesiella_intestinihominis	0.484672	0.000153511		s__Alistipes_shahii	s__Clostridium_leptum	0.442707	0.000397124
s__Clostridium_bolteae	s__Clostridium_bolteae_CAG_59	0.484452	0.000154734		s__Dorea_formicigenerans	s__Gemmiger_formicilis	0.441928	0.000407734
s__Odoribacter_splanchnicus	s__Bacteroides_xylanisolvens	0.484225	0.000156003		s__Fusobacterium_mortiferum	s__Parabacteroides_johnsonii	0.441888	0.000408288
s__Faecalibacterium_prausnitzii	s__Alistipes_putredinis	0.483771	0.000158569		s__Fusobacterium_varium	s__Blautia_hansenii	0.441261	0.000417034
s__Roseburia_inulinivorans	s__Roseburia_sp_CAG_303	0.483385	0.000160779		s__Roseburia_hominis	s__Eubacterium_hallii	0.441094	0.000419385
s__Fusobacterium_varium	s__Blautia_hansenii	0.482348	0.000166863		s__Eubacterium_siraeum	s__Barnesiella_intestinihominis	0.440773	0.000423947
s__Anaerotruncus_colihominis	s__Lawsonibacter_asaccharolyticus	0.482261	0.000167387		s__Flavonifractor_plautii	s__Clostridium_symbiosum	0.440696	0.000425057
s__Eubacterium_siraeum	s__Firmicutes_bacterium_CAG_110	0.48215	0.000168049		s__Hungatella_hathewayi	s__Eisenbergiella_tayi	0.440643	0.000425813
s__Roseburia_inulinivorans	s__Clostridium_sp_CAG_58	0.481425	0.000172456		s__Parabacteroides_distasonis	s__Bilophila_wadsworthia	0.439608	0.00044089
s__Blautia_obeum	s__Gemmiger_formicilis	0.481212	0.000173773		s__Clostridium_lavalense	s__Clostridium_citroniae	0.439053	0.000449185
s__Alistipes_putredinis	s__Oxalobacter_formigenes	0.481017	0.000174982		s__Clostridium_bolteae	s__Clostridium_citroniae	0.438384	0.000459358
s__Lawsonibacter_asaccharolyticus	s__Clostridium_asparagiforme	0.480956	0.000175364		s__Odoribacter_splanchnicus	s__Dorea_formicigenerans	0.437784	0.000468666
s__Eggerthella_lenta	s__Firmicutes_bacterium_CAG_110	-0.480759	0.0001766		s__Phascolarctobacterium_succinatutens	s__Holdemanella_biformis	0.43685	0.000483488
s__Ruminococcus_gnavus	s__Clostridium_innocuum	0.480443	0.000178595		s__Clostridium_symbiosum	s__Clostridium_bolteae	0.436742	0.00048523
s__Bacteroides_finegoldii	s__Paraprevotella_xylaniphila	0.479456	0.000184966		s__Ruminococcus_gnavus	s__Erysipelatoclostridium_ramosum	0.436437	0.000490179
s__Ruminococcus_gnavus	s__Gemmiger_formicilis	-0.479377	0.000185483		s__Hungatella_hathewayi	s__Eisenbergiella_massiliensis	0.43593	0.000498505
s__Parabacteroides_goldsteinii	s__Butyricimonas_virosa	0.479354	0.000185635		s__Anaerotruncus_colihominis	s__Clostridium_asparagiforme	0.435553	0.000504781
s__Alistipes_finegoldii	s__Anaerotruncus_colihominis	0.479142	0.000187033		s__Gemmiger_formicilis	s__Tyzzerella_nexilis	-0.435372	0.000507811
s__Coprococcus_comes	s__Tyzzerella_nexilis	-0.478282	0.000192808		s__Ruthenibacterium_lactatiformans	s__Hungatella_hathewayi	0.435038	0.000513467
s__Eisenbergiella_massiliensis	s__Parabacteroides_johnsonii	0.477464	0.000198456		s__Ruminococcus_lactaris	s__Phascolarctobacterium_succinatutens	0.434583	0.000521254
s__Faecalibacterium_prausnitzii	s__Ruminococcus_gnavus	-0.476451	0.000205654		s__Tyzzerella_nexilis	s__Blautia_sp_CAG_257	0.434413	0.000524199
s__Faecalibacterium_prausnitzii	s__Fusobacterium_varium	-0.476232	0.000207237		s__Intestinimonas_butyriciproducens	s__Eisenbergiella_massiliensis	0.434211	0.000527703
s__Parabacteroides_merdae	s__Alistipes_shahii	0.476069	0.00020843		s__Eubacterium_siraeum	s__Adlercreutzia_equolifaciens	0.433719	0.000536352
s__Flavonifractor_plautii	s__Streptococcus_parasanguinis	-0.476034	0.000208687		s__Blautia_obeum	s__Asaccharobacter_celatus	0.431349	0.000579779
s__Barnesiella_intestinihominis	s__Coprobacter_fastidiosus	0.475411	0.000213288		s__Bacteroides_ovatus	s__Hungatella_hathewayi	0.431243	0.000581787
s__Alistipes_indistinctus	s__Parabacteroides_goldsteinii	0.475022	0.000216215		s__Bacteroides_vulgatus	s__Eubacterium_sp_CAG_180	-0.431167	0.000583245
s__Roseburia_inulinivorans	s__Firmicutes_bacterium_CAG_83	0.474245	0.000222158		s__Parabacteroides_distasonis	s__Blautia_sp_CAG_257	0.430885	0.000588644
s__Coprococcus_comes	s__Firmicutes_bacterium_CAG_83	0.473695	0.000226461		s__Odoribacter_splanchnicus	s__Oscillibacter_sp_57_20	0.429376	0.00061835
s__Oscillibacter_sp_57_20	s__Firmicutes_bacterium_CAG_110	0.473665	0.000226696		s__Alistipes_shahii	s__Bacteroides_intestinalis	0.429203	0.000621839
s__Parabacteroides_goldsteinii	s__Anaerotruncus_colihominis	0.473432	0.000228547		s__Bacteroides_uniformis	s__Bacteroides_thetaiotaomicron	0.429087	0.000624179
s__Alistipes_putredinis	s__Bacteroides_stercoris	0.473053	0.000231579		s__Bacteroides_vulgatus	s__Coprococcus_catus	-0.428841	0.000629199
s__Bacteroides_plebeius	s__Bacteroides_coprocola	0.472444	0.000236527		s__Oscillibacter_sp_CAG_241	s__Methanobrevibacter_smithii	0.428718	0.000631712
s__Prevotella_copri	s__Prevotella_sp_CAG_279	0.471951	0.000240604		s__Butyricimonas_virosa	s__Parabacteroides_goldsteinii	0.428671	0.000632687
s__Faecalibacterium_prausnitzii	s__Erysipelatoclostridium_ramosum	-0.471691	0.000242779		s__Erysipelatoclostridium_ramosum	s__Clostridium_innocuum	0.428181	0.000642831
s__Alistipes_putredinis	s__Butyricimonas_virosa	0.470894	0.000249563		s__Eubacterium_siraeum	s__Asaccharobacter_celatus	0.427056	0.00066666
s__Eubacterium_siraeum	s__Prevotella_sp_CAG_279	0.470341	0.000254372		s__Firmicutes_bacterium_CAG_83	s__Coprococcus_catus	0.426801	0.000672168
s__Roseburia_hominis	s__Fusobacterium_varium	-0.470177	0.000255814		s__Odoribacter_splanchnicus	s__Clostridium_sp_CAG_58	0.426788	0.000672464
s__Blautia_obeum	s__Streptococcus_salivarius	0.469509	0.000261758		s__Ruminococcus_gnavus	s__Fusobacterium_varium	0.426685	0.000674692
s__Flavonifractor_plautii	s__Lawsonibacter_asaccharolyticus	0.469248	0.000264114		s__Proteobacteria_bacterium_CAG_139	s__Sutterella_parvirubra	-0.425405	0.000703107
s__Dorea_longicatena	s__Streptococcus_parasanguinis	0.468875	0.000267522		s__Coprococcus_comes	s__Coprococcus_catus	0.425002	0.000712256
s__Barnesiella_intestinihominis	s__Alistipes_shahii	0.467906	0.000276557		s__Dorea_formicigenerans	s__Asaccharobacter_celatus	0.424823	0.000716359
s__Methanobrevibacter_smithii	s__Clostridium_perfringens	0.467885	0.000276754		s__Bacteroides_coprocola	s__Megamonas_funiformis	0.424585	0.00072185
s__Coprococcus_comes	s__Alistipes_shahii	0.467392	0.000281459		s__Adlercreutzia_equolifaciens	s__Clostridium_leptum	0.423655	0.000743688
s__Parasutterella_excrementihominis	s__Firmicutes_bacterium_CAG_83	0.467068	0.000284591		s__Parabacteroides_distasonis	s__Bacteroides_coprocola	-0.423517	0.00074697
s__Parabacteroides_merdae	s__Holdemanella_biformis	0.466579	0.000289376		s__Alistipes_putredinis	s__Alistipes_shahii	0.423372	0.000750441
s__Alistipes_shahii	s__Holdemania_filiformis	0.466572	0.000289441		s__Alistipes_putredinis	s__Bacteroides_intestinalis	0.423354	0.000750873
s__Bacteroides_coprophilus	s__Eubacterium_ventriosum	0.466075	0.000294385		s__Prevotella_copri	s__Bacteroides_vulgatus	-0.423139	0.000756033
s__Barnesiella_intestinihominis	s__Alistipes_indistinctus	0.465095	0.000304341		s__Alistipes_putredinis	s__Oscillibacter_sp_57_20	0.422972	0.000760085
s__Prevotella_copri	s__Gordonibacter_pamelaeae	-0.464333	0.000312303		s__Bacteroides_intestinalis	s__Firmicutes_bacterium_CAG_110	0.422916	0.000761443
s__Roseburia_intestinalis	s__Eubacterium_ramulus	0.464084	0.000314949		s__Blautia_sp_CAG_257	s__Clostridium_citroniae	0.42269	0.000766956

## Sheet: Table 4
ZiPi score of gut microbiota in MK							ZiPi score of gut microbiota in NS
Name	Zi	Pi	Module	Attribution			Name	Zi	Pi	Module	Attribution
s__Methanobrevibacter_smithii	0.911284	0.525	Module_1	Peripherals			s__Methanobrevibacter_smithii	0.444059	0.21875	Module_2	Peripherals
s__Bifidobacterium_adolescentis	-0.944674	0.489796	Module_4	Peripherals			s__Bifidobacterium_adolescentis	0	0.734694	Module_4	Connectors
s__Bifidobacterium_bifidum	-1.1379	0.375	Module_4	Peripherals			s__Bifidobacterium_bifidum	-1.26222	0.375	Module_2	Peripherals
s__Bifidobacterium_dentium	-0.94068	0.612245	Module_1	Peripherals			s__Bifidobacterium_dentium	-1.38142	0.625	Module_6	Connectors
s__Bifidobacterium_longum	-0.751445	0.277778	Module_4	Peripherals			s__Bifidobacterium_longum	-0.694896	0.493827	Module_6	Peripherals
s__Bifidobacterium_pseudocatenulatum	-1.11161	0.567901	Module_2	Peripherals			s__Bifidobacterium_pseudocatenulatum	-1.20979	0.56	Module_6	Peripherals
s__Rothia_mucilaginosa	-1.33113	0.625	Module_4	Connectors			s__Rothia_mucilaginosa	-1.41734	0.444444	Module_2	Peripherals
s__Collinsella_aerofaciens	-0.751445	0.277778	Module_4	Peripherals			s__Collinsella_aerofaciens	-0.0952676	0.685121	Module_5	Connectors
s__Collinsella_intestinalis	-1.52436	0	Module_4	Peripherals			s__Collinsella_intestinalis	-0.694896	0	Module_6	Peripherals
s__Collinsella_stercoris	-0.171759	0.32	Module_4	Peripherals			s__Collinsella_stercoris	-0.694896	0.444444	Module_6	Peripherals
s__Adlercreutzia_equolifaciens	0.407927	0.578512	Module_4	Peripherals			s__Adlercreutzia_equolifaciens	1.37476	0.277778	Module_2	Peripherals
s__Asaccharobacter_celatus	0.407927	0.57438	Module_4	Peripherals			s__Asaccharobacter_celatus	1.21964	0.235537	Module_2	Peripherals
s__Eggerthella_lenta	2.14593	0.607347	Module_1	Peripherals			s__Eggerthella_lenta	-0.351634	0.429752	Module_6	Peripherals
s__Gordonibacter_pamelaeae	1.52861	0.503472	Module_1	Peripherals			s__Gordonibacter_pamelaeae	0.678152	0.465	Module_6	Peripherals
s__Bacteroides_caccae	1.24686	0.67284	Module_3	Connectors			s__Bacteroides_caccae	-1.58578	0.5	Module_1	Peripherals
s__Bacteroides_cellulosilyticus	0.407927	0.152778	Module_4	Peripherals			s__Bacteroides_cellulosilyticus	0.528594	0.611111	Module_1	Peripherals
s__Bacteroides_clarus	-1.14645	0.56	Module_1	Peripherals			s__Bacteroides_clarus	-0.935414	0.5	Module_4	Peripherals
s__Bacteroides_coprocola	-0.487902	0.716049	Module_3	Connectors			s__Bacteroides_coprocola	1.87083	0.698225	Module_4	Connectors
s__Bacteroides_coprophilus	-0.0542114	0.59375	Module_3	Peripherals			s__Bacteroides_coprophilus	0.935414	0.375	Module_4	Peripherals
s__Bacteroides_dorei	-1.1379	0.612245	Module_4	Peripherals			s__Bacteroides_dorei	-1.57246	0	Module_2	Peripherals
s__Bacteroides_eggerthii	-0.94068	0.65625	Module_1	Connectors			s__Bacteroides_eggerthii	-0.622239	0.375	Module_3	Peripherals
s__Bacteroides_finegoldii	-0.0542114	0.66	Module_3	Connectors			s__Bacteroides_finegoldii	-1.10711	0.32	Module_2	Peripherals
s__Bacteroides_fragilis	-0.751445	0.540816	Module_4	Peripherals			s__Bacteroides_fragilis	-0.622239	0.56	Module_3	Peripherals
s__Bacteroides_intestinalis	-0.821077	0.46	Module_2	Peripherals			s__Bacteroides_intestinalis	1.21964	0.243802	Module_2	Peripherals
s__Bacteroides_massiliensis	-0.966344	0.40625	Module_2	Peripherals			s__Bacteroides_massiliensis	-0.622239	0.693878	Module_3	Connectors
s__Bacteroides_ovatus	-0.171759	0.544379	Module_4	Peripherals			s__Bacteroides_ovatus	1.19304	0.380165	Module_6	Peripherals
s__Bacteroides_plebeius	-0.323359	0.698962	Module_1	Connectors			s__Bacteroides_plebeius	0.385196	0.644628	Module_3	Connectors
s__Bacteroides_salyersiae	-1.35223	0.722222	Module_1	Connectors			s__Bacteroides_salyersiae	0.528594	0.693878	Module_1	Connectors
s__Bacteroides_sp_OM05_12	-1.558	0.5	Module_1	Peripherals			s__Bacteroides_sp_OM05_12	-0.176407	0.165289	Module_2	Peripherals
s__Bacteroides_stercoris	-0.240007	0.575964	Module_2	Peripherals			s__Bacteroides_stercoris	-1.26222	0	Module_2	Peripherals
s__Bacteroides_thetaiotaomicron	1.18084	0.52552	Module_4	Peripherals			s__Bacteroides_thetaiotaomicron	0.385196	0.489796	Module_3	Peripherals
s__Bacteroides_uniformis	0.214699	0.677686	Module_4	Connectors			s__Bacteroides_uniformis	0.163259	0.492188	Module_6	Peripherals
s__Bacteroides_vulgatus	-0.751445	0.277778	Module_4	Peripherals			s__Bacteroides_vulgatus	-0.0212905	0.567901	Module_2	Peripherals
s__Bacteroides_xylanisolvens	0.0505278	0.616257	Module_2	Peripherals			s__Bacteroides_xylanisolvens	-1.12596	0.5	Module_3	Peripherals
s__Barnesiella_intestinihominis	1.24686	0.710654	Module_3	Connectors			s__Barnesiella_intestinihominis	-0.641757	0.21875	Module_2	Peripherals
s__Coprobacter_fastidiosus	-1.11161	0.493827	Module_2	Peripherals			s__Coprobacter_fastidiosus	-0.796873	0.54	Module_2	Peripherals
s__Butyricimonas_synergistica	-0.385275	0.48	Module_2	Peripherals			s__Butyricimonas_synergistica	-0.641757	0.545455	Module_2	Peripherals
s__Butyricimonas_virosa	2.11424	0.692378	Module_3	Connectors			s__Butyricimonas_virosa	-0.48664	0.571429	Module_2	Peripherals
s__Odoribacter_splanchnicus	1.939	0.619285	Module_2	Peripherals			s__Odoribacter_splanchnicus	0.599176	0.207612	Module_2	Peripherals
s__Paraprevotella_clara	-0.529133	0.612245	Module_1	Peripherals			s__Paraprevotella_clara	1.89635	0	Module_3	Peripherals
s__Paraprevotella_xylaniphila	0.81317	0.740234	Module_3	Connectors			s__Paraprevotella_xylaniphila	1.39263	0.556213	Module_3	Peripherals
s__Prevotella_copri	2.14593	0.583984	Module_1	Peripherals			s__Prevotella_copri	0.506521	0.612476	Module_6	Peripherals
s__Prevotella_sp_CAG_279	0.293963	0.48	Module_1	Peripherals			s__Prevotella_sp_CAG_279	-0.95199	0.617284	Module_2	Peripherals
s__Prevotella_stercorea	-0.323359	0.556213	Module_1	Peripherals			s__Prevotella_stercorea	0.385196	0.44898	Module_3	Peripherals
s__Alistipes_finegoldii	-0.487902	0.698962	Module_3	Connectors			s__Alistipes_finegoldii	-0.641757	0.21875	Module_2	Peripherals
s__Alistipes_indistinctus	0.776865	0.638408	Module_2	Connectors			s__Alistipes_indistinctus	-0.666873	0.75	Module_5	Connectors
s__Alistipes_putredinis	1.35794	0.585829	Module_2	Peripherals			s__Alistipes_putredinis	0.133826	0.603175	Module_2	Peripherals
s__Alistipes_shahii	1.939	0.638067	Module_2	Connectors			s__Alistipes_shahii	0.133826	0.470588	Module_2	Peripherals
s__Parabacteroides_distasonis	0.0214699	0.636678	Module_4	Connectors			s__Parabacteroides_distasonis	-0.180003	0.625	Module_6	Connectors
s__Parabacteroides_goldsteinii	0.0881888	0.65	Module_1	Connectors			s__Parabacteroides_goldsteinii	-0.641757	0.545455	Module_2	Peripherals
s__Parabacteroides_johnsonii	-1.40215	0.666667	Module_2	Connectors			s__Parabacteroides_johnsonii	-1.03816	0.5	Module_6	Peripherals
s__Parabacteroides_merdae	0.48633	0.661157	Module_2	Connectors			s__Parabacteroides_merdae	-1.12596	0.710744	Module_3	Connectors
s__Streptococcus_parasanguinis	0.987614	0.507937	Module_4	Peripherals			s__Streptococcus_parasanguinis	-0.666873	0.6875	Module_5	Connectors
s__Streptococcus_salivarius	1.5673	0.193906	Module_4	Peripherals			s__Streptococcus_salivarius	0.476338	0	Module_5	Peripherals
s__Clostridium_bolteae_CAG_59	-0.94068	0.32	Module_1	Peripherals			s__Clostridium_bolteae_CAG_59	0.33489	0.654064	Module_6	Connectors
s__Clostridium_perfringens	-1.1379	0.65625	Module_4	Connectors			s__Clostridium_perfringens	-1.58578	0.5	Module_1	Peripherals
s__Clostridium_sp_CAG_242	-1.11161	0.694444	Module_2	Connectors			s__Clostridium_sp_CAG_242	-1.26222	0.611111	Module_2	Peripherals
s__Clostridium_sp_CAG_299	-0.944674	0.66	Module_4	Connectors			s__Clostridium_sp_CAG_299	-0.622239	0.56	Module_3	Peripherals
s__Clostridium_sp_CAG_58	-0.385275	0.690972	Module_2	Connectors			s__Clostridium_sp_CAG_58	0.599176	0.34903	Module_2	Peripherals
s__Hungatella_hathewayi	0.499736	0.567901	Module_1	Peripherals			s__Hungatella_hathewayi	2.0512	0.2176	Module_6	Peripherals
s__Intestinimonas_butyriciproducens	0.794385	0.526077	Module_4	Peripherals			s__Intestinimonas_butyriciproducens	-0.331524	0.426036	Module_2	Peripherals
s__Lawsonibacter_asaccharolyticus	-0.364988	0.653061	Module_4	Connectors			s__Lawsonibacter_asaccharolyticus	-0.351634	0.540816	Module_6	Peripherals
s__Eubacterium_eligens	-0.385275	0.665289	Module_2	Connectors			s__Eubacterium_eligens	1.39263	0.65928	Module_3	Connectors
s__Eubacterium_hallii	2.14699	0.234405	Module_4	Peripherals			s__Eubacterium_hallii	0.754292	0.576923	Module_2	Peripherals
s__Eubacterium_ramulus	0.922133	0.587891	Module_2	Peripherals			s__Eubacterium_ramulus	-0.00837224	0.598338	Module_6	Peripherals
s__Eubacterium_sp_CAG_180	1.32283	0.609694	Module_1	Peripherals			s__Eubacterium_sp_CAG_180	0.385196	0.698225	Module_3	Connectors
s__Eubacterium_sp_CAG_251	-1.35528	0	Module_3	Peripherals			s__Eubacterium_sp_CAG_251	-0.935414	0.666667	Module_4	Connectors
s__Eubacterium_sp_CAG_274	-0.117585	0.34	Module_1	Peripherals			s__Eubacterium_sp_CAG_274	-1.23848	0.64	Module_5	Connectors
s__Eubacterium_sp_CAG_38	0.499736	0.688	Module_1	Connectors			s__Eubacterium_sp_CAG_38	-0.0952676	0	Module_5	Peripherals
s__Eubacterium_ventriosum	0.0214699	0.540816	Module_4	Peripherals			s__Eubacterium_ventriosum	-1.10711	0.5	Module_2	Peripherals
s__Anaerostipes_hadrus	-0.751445	0.53125	Module_4	Peripherals			s__Anaerostipes_hadrus	0.476338	0.66	Module_5	Connectors
s__Anaerotignum_lactatifermentans	-1.11161	0.677686	Module_2	Connectors			s__Anaerotignum_lactatifermentans	-0.180003	0	Module_6	Peripherals
s__Blautia_hansenii	-0.0947397	0.624	Module_2	Connectors			s__Blautia_hansenii	-1.20979	0.56	Module_6	Peripherals
s__Blautia_obeum	2.72667	0.482699	Module_4	Module hubs			s__Blautia_obeum	1.37476	0.526667	Module_2	Peripherals
s__Blautia_sp_CAG_257	0.0505278	0.515	Module_2	Peripherals			s__Blautia_sp_CAG_257	1.02141	0.335	Module_6	Peripherals
s__Blautia_wexlerae	0.0214699	0.539062	Module_4	Peripherals			s__Blautia_wexlerae	-0.866527	0.617284	Module_6	Peripherals
s__Ruminococcus_gnavus	0.293963	0.611111	Module_1	Peripherals			s__Ruminococcus_gnavus	1.02141	0.584184	Module_6	Peripherals
s__Ruminococcus_torques	0.601156	0.58	Module_4	Peripherals			s__Ruminococcus_torques	2.19115	0.722222	Module_5	Connectors
s__Coprococcus_catus	-0.171759	0.657439	Module_4	Connectors			s__Coprococcus_catus	1.06453	0.413194	Module_2	Peripherals
s__Coprococcus_comes	0.987614	0.680547	Module_4	Connectors			s__Coprococcus_comes	0.599176	0.5344	Module_2	Peripherals
s__Coprococcus_eutactus	0.499736	0.561728	Module_1	Peripherals			s__Coprococcus_eutactus	0.528594	0.76	Module_1	Connectors
s__Dorea_formicigenerans	0.987614	0.673333	Module_4	Connectors			s__Dorea_formicigenerans	1.68499	0.56	Module_2	Peripherals
s__Dorea_longicatena	2.14699	0.3456	Module_4	Peripherals			s__Dorea_longicatena	-0.331524	0.524444	Module_2	Peripherals
s__Eisenbergiella_massiliensis	-0.821077	0.602041	Module_2	Peripherals			s__Eisenbergiella_massiliensis	0.163259	0.539792	Module_6	Peripherals
s__Eisenbergiella_tayi	-0.529133	0.666667	Module_1	Connectors			s__Eisenbergiella_tayi	-0.866527	0.46875	Module_6	Peripherals
s__Fusicatenibacter_saccharivorans	0.48633	0.46875	Module_2	Peripherals			s__Fusicatenibacter_saccharivorans	1.04794	0.518519	Module_5	Peripherals
s__Clostridium_aldenense	0.911284	0.6304	Module_1	Connectors			s__Clostridium_aldenense	-0.694896	0.244898	Module_6	Peripherals
s__Clostridium_asparagiforme	-1.14645	0.65625	Module_1	Connectors			s__Clostridium_asparagiforme	-1.03816	0.5	Module_6	Peripherals
s__Clostridium_bolteae	0.293963	0.581315	Module_1	Peripherals			s__Clostridium_bolteae	1.36468	0.58264	Module_6	Peripherals
s__Clostridium_citroniae	0.499736	0.417778	Module_1	Peripherals			s__Clostridium_citroniae	-0.351634	0.34	Module_6	Peripherals
s__Clostridium_lavalense	-0.558216	0.611111	Module_4	Peripherals			s__Clostridium_lavalense	1.53631	0.172336	Module_6	Peripherals
s__Clostridium_saccharolyticum	-0.944674	0.691358	Module_4	Connectors			s__Clostridium_saccharolyticum	-1.03816	0.32	Module_6	Peripherals
s__Clostridium_symbiosum	0.911284	0.459834	Module_1	Peripherals			s__Clostridium_symbiosum	1.70794	0.422497	Module_6	Peripherals
s__Lachnospira_pectinoschiza	-1.35528	0.444444	Module_3	Peripherals			s__Lachnospira_pectinoschiza	-0.622239	0.375	Module_3	Peripherals
s__Eubacterium_rectale	-0.364988	0.631111	Module_4	Connectors			s__Eubacterium_rectale	0.888913	0.708333	Module_3	Connectors
s__Roseburia_faecis	-0.530542	0.520408	Module_2	Peripherals			s__Roseburia_faecis	-1.62967	0.5	Module_3	Peripherals
s__Roseburia_hominis	1.64847	0.534697	Module_2	Peripherals			s__Roseburia_hominis	1.84011	0.592798	Module_2	Peripherals
s__Roseburia_intestinalis	0.0505278	0.551985	Module_2	Peripherals			s__Roseburia_intestinalis	-0.176407	0.598765	Module_2	Peripherals
s__Roseburia_inulinivorans	1.21267	0.584368	Module_2	Peripherals			s__Roseburia_inulinivorans	-0.118522	0.734694	Module_3	Connectors
s__Roseburia_sp_CAG_303	-0.364988	0.565	Module_4	Peripherals			s__Roseburia_sp_CAG_303	-0.528594	0	Module_1	Peripherals
s__Roseburia_sp_CAG_471	0.987614	0.533058	Module_4	Peripherals			s__Roseburia_sp_CAG_471	-0.935414	0.444444	Module_4	Peripherals
s__Sellimonas_intestinalis	-1.14645	0.65625	Module_1	Connectors			s__Sellimonas_intestinalis	-0.694896	0.444444	Module_6	Peripherals
s__Tyzzerella_nexilis	-0.240007	0.670139	Module_2	Connectors			s__Tyzzerella_nexilis	-0.351634	0.635802	Module_6	Connectors
s__Oscillibacter_sp_57_20	1.5032	0.654727	Module_2	Connectors			s__Oscillibacter_sp_57_20	1.68499	0.0831758	Module_2	Peripherals
s__Oscillibacter_sp_CAG_241	1.32283	0.686981	Module_1	Connectors			s__Oscillibacter_sp_CAG_241	0.599176	0.425	Module_2	Peripherals
s__Intestinibacter_bartlettii	-1.558	0.5	Module_1	Peripherals			s__Intestinibacter_bartlettii	-1.58578	0.5	Module_1	Peripherals
s__Agathobaculum_butyriciproducens	0.48633	0.282548	Module_2	Peripherals			s__Agathobaculum_butyriciproducens	-0.666873	0.66	Module_5	Connectors
s__Anaerotruncus_colihominis	-0.323359	0.725	Module_1	Connectors			s__Anaerotruncus_colihominis	1.36468	0.461538	Module_6	Peripherals
s__Faecalibacterium_prausnitzii	1.64847	0.562788	Module_2	Peripherals			s__Faecalibacterium_prausnitzii	-0.0212905	0.426667	Module_2	Peripherals
s__Flavonifractor_plautii	1.18084	0.617284	Module_4	Peripherals			s__Flavonifractor_plautii	1.87957	0.328402	Module_6	Peripherals
s__Gemmiger_formicilis	0.214699	0.624444	Module_4	Connectors			s__Gemmiger_formicilis	1.68499	0.538062	Module_2	Peripherals
s__Clostridium_leptum	-0.0947397	0.375	Module_2	Peripherals			s__Clostridium_leptum	0.754292	0.442149	Module_2	Peripherals
s__Eubacterium_siraeum	0.70551	0.642857	Module_1	Connectors			s__Eubacterium_siraeum	0.909409	0.265	Module_2	Peripherals
s__Ruminococcus_bicirculans	1.0674	0.234405	Module_2	Peripherals			s__Ruminococcus_bicirculans	-0.48664	0.197531	Module_2	Peripherals
s__Ruminococcus_bromii	-1.11161	0.277778	Module_2	Peripherals			s__Ruminococcus_bromii	-0.796873	0.244898	Module_2	Peripherals
s__Ruminococcus_lactaris	-0.240007	0.612245	Module_2	Peripherals			s__Ruminococcus_lactaris	1.58578	0.710744	Module_1	Connectors
s__Ruthenibacterium_lactatiformans	0.0881888	0.5	Module_1	Peripherals			s__Ruthenibacterium_lactatiformans	-0.00837224	0.581717	Module_6	Peripherals
s__Coprobacillus_cateniformis	-0.0947397	0.255102	Module_2	Peripherals			s__Coprobacillus_cateniformis	-0.528594	0.625	Module_1	Connectors
s__Clostridium_innocuum	0.70551	0.526077	Module_1	Peripherals			s__Clostridium_innocuum	1.70794	0.291667	Module_6	Peripherals
s__Erysipelatoclostridium_ramosum	0.48633	0.473373	Module_2	Peripherals			s__Erysipelatoclostridium_ramosum	0.506521	0.662722	Module_6	Connectors
s__Holdemanella_biformis	-0.487902	0.708333	Module_3	Connectors			s__Holdemanella_biformis	0.528594	0.375	Module_1	Peripherals
s__Holdemania_filiformis	-0.240007	0.595	Module_2	Peripherals			s__Holdemania_filiformis	-0.694896	0.493827	Module_6	Peripherals
s__Firmicutes_bacterium_CAG_110	0.293963	0.685121	Module_1	Connectors			s__Firmicutes_bacterium_CAG_110	1.84011	0.313776	Module_2	Peripherals
s__Firmicutes_bacterium_CAG_83	2.08427	0.464168	Module_2	Peripherals			s__Firmicutes_bacterium_CAG_83	0.909409	0.427221	Module_2	Peripherals
s__Phascolarctobacterium_faecium	-0.529133	0.72	Module_1	Connectors			s__Phascolarctobacterium_faecium	-1.20979	0.56	Module_6	Peripherals
s__Phascolarctobacterium_succinatutens	1.11706	0.46	Module_1	Peripherals			s__Phascolarctobacterium_succinatutens	0.528594	0.48	Module_1	Peripherals
s__Megamonas_funiformis	-0.558216	0.40625	Module_4	Peripherals			s__Megamonas_funiformis	0	0	Module_4	Peripherals
s__Megamonas_hypermegale	-1.1379	0	Module_4	Peripherals			s__Megamonas_hypermegale	0	0.625	Module_4	Connectors
s__Dialister_sp_CAG_357	-0.364988	0.512397	Module_4	Peripherals			s__Dialister_sp_CAG_357	-1.10711	0	Module_2	Peripherals
s__Megasphaera_elsdenii	-1.69268	0	Module_2	Peripherals			s__Megasphaera_elsdenii	-1.58578	0	Module_1	Peripherals
s__Veillonella_atypica	-0.94068	0.32	Module_1	Peripherals			s__Veillonella_atypica	-0.528594	0.64	Module_1	Connectors
s__Veillonella_parvula	-1.35223	0.5	Module_1	Peripherals			s__Veillonella_parvula	1.58578	0.571429	Module_1	Peripherals
s__Fusobacterium_mortiferum	-1.35528	0.72	Module_3	Connectors			s__Fusobacterium_mortiferum	-1.03816	0.32	Module_6	Peripherals
s__Fusobacterium_varium	0.48633	0.5248	Module_2	Peripherals			s__Fusobacterium_varium	0.476338	0.648438	Module_5	Connectors
s__Oxalobacter_formigenes	-0.240007	0.64876	Module_2	Connectors			s__Oxalobacter_formigenes	-0.528594	0.65625	Module_1	Connectors
s__Parasutterella_excrementihominis	-0.67581	0.34	Module_2	Peripherals			s__Parasutterella_excrementihominis	-0.95199	0.277778	Module_2	Peripherals
s__Sutterella_parvirubra	-0.94068	0.65625	Module_1	Connectors			s__Sutterella_parvirubra	-1.26222	0.375	Module_2	Peripherals
s__Turicimonas_muris	-0.67581	0.197531	Module_2	Peripherals			s__Turicimonas_muris	-0.176407	0	Module_2	Peripherals
s__Bilophila_wadsworthia	-1.14645	0.48	Module_1	Peripherals			s__Bilophila_wadsworthia	-0.351634	0.34	Module_6	Peripherals
s__Desulfovibrio_piger	-0.487902	0.48	Module_3	Peripherals			s__Desulfovibrio_piger	0.528594	0.661157	Module_1	Connectors
s__Escherichia_coli	-0.530542	0.660494	Module_2	Connectors			s__Escherichia_coli	0.528594	0.7	Module_1	Connectors
s__Klebsiella_pneumoniae	0.37948	0.685121	Module_3	Connectors			s__Klebsiella_pneumoniae	0.528594	0.375	Module_1	Peripherals
s__Klebsiella_quasipneumoniae	-0.0542114	0.728889	Module_3	Connectors			s__Klebsiella_quasipneumoniae	0.528594	0	Module_1	Peripherals
s__Klebsiella_variicola	0.37948	0.715	Module_3	Connectors			s__Klebsiella_variicola	0.528594	0.48	Module_1	Peripherals
s__Haemophilus_parainfluenzae	0.70551	0.398438	Module_1	Peripherals			s__Haemophilus_parainfluenzae	-1.23848	0.77686	Module_5	Connectors
s__Proteobacteria_bacterium_CAG_139	-1.11161	0.53125	Module_2	Peripherals			s__Proteobacteria_bacterium_CAG_139	-0.796873	0	Module_2	Peripherals
s__Cloacibacillus_porcorum	-1.25688	0.32	Module_2	Peripherals			s__Cloacibacillus_porcorum	-0.641757	0	Module_2	Peripherals
s__Akkermansia_muciniphila	-0.171759	0.581633	Module_4	Peripherals			s__Akkermansia_muciniphila	0.599176	0.117188	Module_2	Peripherals
s__Human_endogenous_retrovirus_K	-0.751445	0.486111	Module_4	Peripherals			s__Human_endogenous_retrovirus_K	-0.95199	0.277778	Module_2	Peripherals

## Sheet: Table 5
99 plasma metabolites were significantly changed between MK and NS groups
Metabolite	Metab ID	Significant	Regulate	KEGG Compound ID	Mode	M/Z	Adducts	Formula	KEGG Compound First Category	KEGG Compound Second Category	KEGG Pathway ID	KEGG Pathway First Category	KEGG Pathway Second Category	HMDB Superclass	HMDB Class	HMDB Subclass	KEGG Pathway Description	VIP_pred_OPLS-DA	VIP_PLS-DA	FC(MK/NS)	P_value	FDR
Uracil	metab_93	yes	down	C00106	pos	113.035	M+H	C4H4N2O2	Nucleic acids	Bases	map00240;map01100;map00770;map00410	Metabolism;Metabolism;Metabolism;Metabolism	Nucleotide metabolism;Global and overview maps;Metabolism of cofactors and vitamins;Metabolism of other amino acids	Organoheterocyclic compounds	Diazines	Pyrimidines and pyrimidine derivatives	Pyrimidine metabolism;Metabolic pathways;Pantothenate and CoA biosynthesis;beta-Alanine metabolism	1.2325	0.8915	0.9919	3.557e-07	8.779e-06
1-Methyladenosine	metab_359	yes	down	C02494	pos	282.12	M+H	C11H15N5O4	-	-	-	-	-	Nucleosides, nucleotides, and analogues	Purine nucleosides	Not Available	-	1.1458	1.0558	0.9852	7.895e-05	0.0006905
Norvaline	metab_383	yes	down	C01799	pos	159.113	M+ACN+H	C5H11NO2	-	-	-	-	-	Organic acids and derivatives	Carboxylic acids and derivatives	Amino acids, peptides, and analogues	-	1.4535	1.0301	0.9861	0.0003326	0.002245
L-Methionine	metab_402	yes	down	C00073	pos	191.085	M+ACN+H	C5H11NO2S	Peptides	Amino acids	map01100;map04978;map01240;map01210;map00270;map01230;map04974;map00970;map01523;map05230	Metabolism;Organismal Systems;Metabolism;Metabolism;Metabolism;Metabolism;Organismal Systems;Genetic Information Processing;Human Diseases;Human Diseases	Global and overview maps;Digestive system;Global and overview maps;Global and overview maps;Amino acid metabolism;Global and overview maps;Digestive system;Translation;Drug resistance: antineoplastic;Cancer: overview	Organic acids and derivatives	Carboxylic acids and derivatives	Amino acids, peptides, and analogues	Metabolic pathways;Mineral absorption;Biosynthesis of cofactors;2-Oxocarboxylic acid metabolism;Cysteine and methionine metabolism;Biosynthesis of amino acids;Protein digestion and absorption;Aminoacyl-tRNA biosynthesis;Antifolate resistance;Central carbon metabolism in cancer	1.6431	1.1438	0.9818	1.657e-05	0.000198
Serotonin	metab_443	yes	up	C00780	pos	218.129	M+ACN+H	C10H12N2O	Peptides;Hormones and transmitters	Amines;Neurotransmitters	map01100;map05207;map04750;map04540;map04976;map04024;map04080;map04726;map04742;map00380;map04721	Metabolism;Human Diseases;Organismal Systems;Cellular Processes;Organismal Systems;Environmental Information Processing;Environmental Information Processing;Organismal Systems;Organismal Systems;Metabolism;Organismal Systems	Global and overview maps;Cancer: overview;Sensory system;Cellular community - eukaryotes;Digestive system;Signal transduction;Signaling molecules and interaction;Nervous system;Sensory system;Amino acid metabolism;Nervous system	Organoheterocyclic compounds	Indoles and derivatives	Tryptamines and derivatives	Metabolic pathways;Chemical carcinogenesis - receptor activation;Inflammatory mediator regulation of TRP channels;Gap junction;Bile secretion;cAMP signaling pathway;Neuroactive ligand-receptor interaction;Serotonergic synapse;Taste transduction;Tryptophan metabolism;Synaptic vesicle cycle	4.3653	3.1303	1.2101	2.346e-06	4.06e-05
Cuminaldehyde	metab_445	yes	down	C06577	pos	360.191	2M+ACN+Na	C10H12O	-	-	map01100	Metabolism	Global and overview maps	Lipids and lipid-like molecules	Prenol lipids	Monoterpenoids	Metabolic pathways	1.21	1.1881	0.9843	3.158e-06	5.18e-05
8-Azaspiro[4.5]decane-7,9-dione	metab_453	yes	up	-	pos	185.129	M+NH4	C9H13NO2	-	-	-	-	-	Organoheterocyclic compounds	Azaspirodecane derivatives	Not Available	-	1.1591	0.7954	1.0071	0.006086	0.02204
Inosine	metab_514	yes	up	C00294	pos	269.088	M+H, 2M+H, 2M+Na	C10H12N4O5	-	-	map01100;map02010;map00230	Metabolism;Environmental Information Processing;Metabolism	Global and overview maps;Membrane transport;Nucleotide metabolism	Nucleosides, nucleotides, and analogues	Purine nucleosides	Not Available	Metabolic pathways;ABC transporters;Purine metabolism	4.0677	3.9327	1.3465	3.422e-06	5.487e-05
(+/-)-Tryptophan	metab_515	yes	down	C00806	pos	246.124	M+ACN+H	C11H12N2O2	-	-	-	-	-	Organoheterocyclic compounds	Indoles and derivatives	Indolyl carboxylic acids and derivatives	-	1.0173	0.9552	0.985	0.0002361	0.001707
Furanone A	metab_634	yes	down	C17602	pos	169.05	2M+H	C4H4O2	-	-	-	-	-	Organoheterocyclic compounds	Dihydrofurans	Furanones	-	3.3621	2.5351	0.9138	0.004795	0.01837
Imetit	metab_656	yes	down	C17931	pos	193.053	M+Na	C6H10N4S	-	-	-	-	-	Organoheterocyclic compounds	Azoles	Imidazoles	-	2.1553	1.966	0.9312	0.009187	0.03025
2-(4-Chlorophenoxy)propionic acid	metab_663	yes	down	C13701	pos	242.058	M+ACN+H	C9H9ClO3	-	-	-	-	-	Benzenoids	Benzene and substituted derivatives	2-phenoxypropionic acids	-	1.4354	1.1104	0.984	0.0001557	0.001202
5,6-Dihydroxyprostaglandin F1a	metab_704	yes	up	C06475	pos	389.251	M+H	C20H36O7	Lipids	Eicosanoids	-	-	-	Lipids and lipid-like molecules	Fatty Acyls	Eicosanoids	-	3.3544	2.3026	1.0848	0.0002361	0.001707
5-(2-Methylpropyl)tetrahydro-2-oxo-3-furancarboxylic acid	metab_716	yes	up	-	pos	209.078	M+NH4, M+Na, M+H-H2O	C9H14O4	-	-	-	-	-	Organoheterocyclic compounds	Lactones	Gamma butyrolactones	-	1.6711	1.5155	1.0451	1.663e-10	3.372e-08
RHODAMINE 6G	metab_718	yes	up	C11177	pos	443.234	M+H	C28H30N2O3	-	-	-	-	-	Organoheterocyclic compounds	Benzopyrans	1-benzopyrans	-	1.3403	2.2107	1.0515	0.01662	0.04842
5-Hydroxyvalproic acid	metab_739	yes	up	C16650	pos	125.096	M+H-2H2O	C8H16O3	-	-	map00982	Metabolism	Xenobiotics biodegradation and metabolism	Lipids and lipid-like molecules	Fatty Acyls	Fatty acids and conjugates	Drug metabolism - cytochrome P450	2.606	1.9668	1.066	0.0001245	0.001008
Betamethasone 17 Valerate	metab_752	yes	up	-	pos	441.243	M+H-2H2O	C27H37FO6	-	-	-	-	-	Lipids and lipid-like molecules	Steroids and steroid derivatives	Hydroxysteroids	-	1.2166	1.0346	1.0099	0.0001302	0.001044
3,7R,11R,15-tetramethyl-hexadecanoic acid	metab_770	yes	up	C01607	pos	330.337	M+NH4	C20H40O2	-	-	-	-	-	Lipids and lipid-like molecules	Prenol lipids	Diterpenoids	-	1.3908	1.1252	1.0149	6.558e-05	0.0006004
Isokobusone	metab_773	yes	up	C16977	pos	240.196	M+NH4	C14H22O2	-	-	-	-	-	Organic oxygen compounds	Organooxygen compounds	Alcohols and polyols	-	1.1147	0.9259	1.0086	0.001591	0.00782
Decyl alcohol	metab_783	yes	up	C01633	pos	358.368	2M+ACN+H	C10H22O	-	-	-	-	-	Lipids and lipid-like molecules	Fatty Acyls	Fatty alcohols	-	1.6767	1.4345	1.0225	3.14e-05	0.0003295
N-Nervonoyl Cysteine	metab_842	yes	up	-	pos	470.369	M+H	C27H51NO3S	-	-	-	-	-	Not Available	Not Available	Not Available	-	1.4626	1.0838	1.0123	0.0003188	0.002167
Cis-3-Hexenyl acetate	metab_934	yes	up	C19757	pos	125.096	M+H-H2O, 2M+Na, M+H	C8H14O2	-	-	map00592	Metabolism	Lipid metabolism	Organic acids and derivatives	Carboxylic acids and derivatives	Carboxylic acid derivatives	alpha-Linolenic acid metabolism	1.5658	1.3891	1.0623	3.217e-05	0.0003338
Alpha-Terpineol acetate	metab_942	yes	up	C12300	pos	393.297	2M+H	C12H20O2	-	-	-	-	-	Lipids and lipid-like molecules	Prenol lipids	Monoterpenoids	-	2.1077	1.5474	1.0414	0.0003697	0.002426
PE(18:0/18:3(9Z,12Z,15Z))	metab_1008	yes	up	C00350	pos	742.539	M+H	C41H76NO8P	Lipids	Phospholipids	map01100;map00564;map00563;map04136;map05167;map05130;map04723;map04140	Metabolism;Metabolism;Metabolism;Cellular Processes;Human Diseases;Human Diseases;Organismal Systems;Cellular Processes	Global and overview maps;Lipid metabolism;Glycan biosynthesis and metabolism;Transport and catabolism;Infectious disease: viral;Infectious disease: bacterial;Nervous system;Transport and catabolism	Lipids and lipid-like molecules	Glycerophospholipids	Glycerophosphoethanolamines	Metabolic pathways;Glycerophospholipid metabolism;Glycosylphosphatidylinositol (GPI)-anchor biosynthesis;Autophagy - other;Kaposi sarcoma-associated herpesvirus infection;Pathogenic Escherichia coli infection;Retrograde endocannabinoid signaling;Autophagy - animal	2.3403	1.9798	1.075	0.006086	0.02204
6,9,12,15,18,21-Tetracosahexaenoic acid	metab_1018	yes	down	-	pos	776.559	2M+ACN+Na	C24H36O2	-	-	-	-	-	Lipids and lipid-like molecules	Fatty Acyls	Fatty acids and conjugates	-	1.3967	1.64	0.9596	0.005498	0.02037
Cis-Quinceoxepane	metab_1061	yes	up	-	pos	198.185	M+H-H2O, M+NH4, M+H	C12H20O	-	-	-	-	-	Organoheterocyclic compounds	Oxepanes	Not Available	-	1.2593	0.842	1.0091	0.001021	0.00558
11-Hydroxy-9-tridecenoic acid	metab_1090	yes	up	-	pos	211.169	M+H-H2O, M+H, M+H-2H2O	C13H24O3	-	-	-	-	-	Lipids and lipid-like molecules	Fatty Acyls	Fatty acids and conjugates	-	2.046	1.3542	1.0163	0.001171	0.006199
Triethanolamine	metab_1477	yes	down	C06771	pos	150.113	M+H	C6H15NO3	-	-	map00564	Metabolism	Lipid metabolism	Organic nitrogen compounds	Organonitrogen compounds	Amines	Glycerophospholipid metabolism	1.0272	0.7972	0.9917	5.095e-06	7.65e-05
Toluene	metab_1588	yes	up	C01455	pos	93.0704	M+H	C7H8	-	-	map01100	Metabolism	Global and overview maps	Benzenoids	Benzene and substituted derivatives	Toluenes	Metabolic pathways	1.1264	0.9239	1.0118	0.0009629	0.005306
2,5-Heptadien-1-ol	metab_1916	yes	up	-	pos	95.086	M+H-H2O	C7H12O	-	-	-	-	-	Lipids and lipid-like molecules	Fatty Acyls	Fatty alcohols	-	1.3394	0.9031	1.0086	0.005498	0.02037
MG(0:0/15:0/0:0)	metab_1944	yes	up	-	pos	334.295	M+NH4	C18H36O4	-	-	-	-	-	Lipids and lipid-like molecules	Glycerolipids	Monoradylglycerols	-	2.8311	2.472	1.0761	1.651e-07	5.011e-06
16-Hydroxyhexadecanoic acid	metab_1946	yes	up	C18218	pos	290.269	M+NH4	C16H32O3	-	-	map01100	Metabolism	Global and overview maps	Lipids and lipid-like molecules	Fatty Acyls	Fatty acids and conjugates	Metabolic pathways	1.3547	1.3046	1.019	1.136e-05	0.0001449
3,4-Dimethyl-5-pentyl-2-furanpropanoic acid	metab_1949	yes	up	-	pos	221.154	M+H-H2O	C14H22O3	-	-	-	-	-	Lipids and lipid-like molecules	Fatty Acyls	Fatty acids and conjugates	-	2.7716	2.2992	1.1039	4.5e-05	0.000445
3-Deoxyestrone	metab_1968	yes	down	C14972	pos	299.139	M+2Na-H	C18H22O	-	-	-	-	-	Lipids and lipid-like molecules	Steroids and steroid derivatives	Estrane steroids	-	1.8926	1.6838	0.9709	0.001957	0.009141
(10E)-8-Hydroxydodec-10-enoylcarnitine	metab_1992	yes	up	-	pos	358.259	M+H	C19H35NO5	-	-	-	-	-	Lipids and lipid-like molecules	Fatty Acyls	Fatty acid esters	-	1.5676	1.1604	1.0249	0.002724	0.01182
2-Furanmethanol	metab_2000	yes	up	C20441	pos	197.081	2M+H	C5H6O2	-	-	-	-	-	Organoheterocyclic compounds	Heteroaromatic compounds	Not Available	-	1.2515	1.284	1.032	0.01564	0.04605
Dodecanedioylcarnitine	metab_2003	yes	up	-	pos	356.243	M+H-H2O	C19H35NO6	-	-	-	-	-	Organic acids and derivatives	Carboxylic acids and derivatives	Tricarboxylic acids and derivatives	-	2.515	1.8355	1.0695	0.008611	0.0288
18-Hydroxycorticosterone	metab_2007	yes	down	C01124	pos	363.217	M+H	C21H30O5	Hormones and transmitters	Steroid hormones	map01100;map00140;map04925	Metabolism;Metabolism;Organismal Systems	Global and overview maps;Lipid metabolism;Endocrine system	Lipids and lipid-like molecules	Steroids and steroid derivatives	Hydroxysteroids	Metabolic pathways;Steroid hormone biosynthesis;Aldosterone synthesis and secretion	2.2405	1.7071	0.9616	0.0005158	0.003192
Aspirin	metab_2039	yes	up	C01405	pos	163.039	M+H-H2O	C9H8O4	-	-	map04976	Organismal Systems	Digestive system	Benzenoids	Benzene and substituted derivatives	Benzoic acids and derivatives	Bile secretion	2.5208	1.6433	1.0298	0.007556	0.02605
Citrusinine I	metab_2060	yes	down	-	pos	319.129	M+NH4	C16H15NO5	-	-	-	-	-	Organoheterocyclic compounds	Quinolines and derivatives	Benzoquinolines	-	4.2728	3.8023	0.8723	1.56e-08	9.131e-07
(+/-)-6-Chlorotryptophan	metab_2068	yes	down	-	pos	239.058	M+H	C11H11ClN2O2	-	-	-	-	-	Organoheterocyclic compounds	Indoles and derivatives	Indolyl carboxylic acids and derivatives	-	2.4065	2.0331	0.9473	0.008336	0.02808
Lamivudine	metab_2069	yes	down	C07065	pos	212.048	M+H-H2O	C8H11N3O3S	-	-	map04976	Organismal Systems	Digestive system	Nucleosides, nucleotides, and analogues	Nucleoside and nucleotide analogues	3''-thia pyrimidine nucleosides	Bile secretion	2.1466	1.8453	0.9476	0.01612	0.04727
Cis-4-Hydroxycyclohexylacetic acid	metab_2192	yes	down	-	pos	123.081	M+H-2H2O	C8H14O3	-	-	-	-	-	Organic oxygen compounds	Organooxygen compounds	Alcohols and polyols	-	2.0516	1.4213	0.9554	7.366e-05	0.0006543
2-Butyne-1,4-diol	metab_2197	yes	down	C02497	pos	173.081	2M+H	C4H6O2	-	-	-	-	-	Organic oxygen compounds	Organooxygen compounds	Alcohols and polyols	-	1.8696	1.3232	0.9832	8.152e-09	6.009e-07
4-Chloro-L-phenylalanine	metab_2238	yes	down	-	pos	241.074	M+ACN+H	C9H10ClNO2	-	-	-	-	-	Organic acids and derivatives	Carboxylic acids and derivatives	Amino acids, peptides, and analogues	-	1.3934	1.0355	0.9901	9.747e-06	0.0001293
3-(Cyclohexylamino)-2-hydroxy-1-propanesulfonic acid	metab_2249	yes	down	-	pos	202.09	M+H-2H2O	C9H19NO4S	-	-	-	-	-	Organic nitrogen compounds	Organonitrogen compounds	Cyclohexylamines	-	8.6345	7.0773	0.6251	2.179e-11	1.237e-08
CHEBI:69439	metab_2280	yes	up	-	pos	197.129	M+H	C10H16N2O2	-	-	-	-	-	-	-	-	-	1.1211	1.4959	1.0254	0.0002687	0.0019
L-Serine	metab_2296	yes	down	C00065	pos	88.0398	M+H-H2O	C3H7NO3	Peptides	Amino acids	map01100;map00564;map04978;map01200;map00920;map01240;map00600;map00270;map02010;map01230;map00970;map04974;map00260;map04071;map00630;map05230	Metabolism;Metabolism;Organismal Systems;Metabolism;Metabolism;Metabolism;Metabolism;Metabolism;Environmental Information Processing;Metabolism;Genetic Information Processing;Organismal Systems;Metabolism;Environmental Information Processing;Metabolism;Human Diseases	Global and overview maps;Lipid metabolism;Digestive system;Global and overview maps;Energy metabolism;Global and overview maps;Lipid metabolism;Amino acid metabolism;Membrane transport;Global and overview maps;Translation;Digestive system;Amino acid metabolism;Signal transduction;Carbohydrate metabolism;Cancer: overview	Organic acids and derivatives	Carboxylic acids and derivatives	Amino acids, peptides, and analogues	Metabolic pathways;Glycerophospholipid metabolism;Mineral absorption;Carbon metabolism;Sulfur metabolism;Biosynthesis of cofactors;Sphingolipid metabolism;Cysteine and methionine metabolism;ABC transporters;Biosynthesis of amino acids;Aminoacyl-tRNA biosynthesis;Protein digestion and absorption;Glycine, serine and threonine metabolism;Sphingolipid signaling pathway;Glyoxylate and dicarboxylate me…	1.5599	1.3297	0.9744	0.01204	0.03762
Carbendazim	metab_2326	yes	up	C10897	pos	192.077	M+H	C9H9N3O2	-	-	-	-	-	Organoheterocyclic compounds	Benzimidazoles	2-benzimidazolylcarbamic acid esters	-	2.7775	3.3932	1.1126	2.835e-06	4.762e-05
Coniferyl Aldehyde	metab_2349	yes	up	C02666	pos	196.097	M+NH4	C10H10O3	-	-	map01100	Metabolism	Global and overview maps	Benzenoids	Phenols	Methoxyphenols	Metabolic pathways	1.1575	0.8863	1.0148	2.072e-05	0.0002376
Cotinine	metab_2479	yes	up	-	pos	177.102	M+H	C10H12N2O	-	-	-	-	-	Organoheterocyclic compounds	Pyridines and derivatives	Pyrrolidinylpyridines	-	2.241	1.7217	1.0631	8.751e-08	3.085e-06
Patulin	metab_2537	yes	up	C16748	pos	347.017	2M+K	C7H6O4	-	-	-	-	-	Organoheterocyclic compounds	Pyrans	Not Available	-	1.7714	1.2249	1.0183	1.537e-05	0.0001861
DL-Norvaline	metab_2578	yes	down	C01799	pos	159.113	M+ACN+H	C5H11NO2	-	-	-	-	-	Organic acids and derivatives	Carboxylic acids and derivatives	Amino acids, peptides, and analogues	-	1.2043	0.9787	0.987	0.007432	0.02574
Thiomorpholine 3-carboxylate	metab_2662	yes	down	C03901	pos	148.043	M+H	C5H9NO2S	-	-	-	-	-	Organic acids and derivatives	Carboxylic acids and derivatives	Amino acids, peptides, and analogues	-	1.3923	0.9084	0.9888	0.006508	0.0231
L-Glutamine	metab_2736	yes	down	C00064	pos	188.103	M+ACN+H	C5H10N2O3	Peptides	Amino acids	map01100;map00630;map00220;map00230;map01240;map04964;map02010;map00910;map04978;map01230;map00240;map00250;map04974;map00970;map04727;map00750;map04724;map05230	Metabolism;Metabolism;Metabolism;Metabolism;Metabolism;Organismal Systems;Environmental Information Processing;Metabolism;Organismal Systems;Metabolism;Metabolism;Metabolism;Organismal Systems;Genetic Information Processing;Organismal Systems;Metabolism;Organismal Systems;Human Diseases	Global and overview maps;Carbohydrate metabolism;Amino acid metabolism;Nucleotide metabolism;Global and overview maps;Excretory system;Membrane transport;Energy metabolism;Digestive system;Global and overview maps;Nucleotide metabolism;Amino acid metabolism;Digestive system;Translation;Nervous system;Metabolism of cofactors and vitamins;Nervous system;Cancer: overview	Organic acids and derivatives	Carboxylic acids and derivatives	Amino acids, peptides, and analogues	Metabolic pathways;Glyoxylate and dicarboxylate metabolism;Arginine biosynthesis;Purine metabolism;Biosynthesis of cofactors;Proximal tubule bicarbonate reclamation;ABC transporters;Nitrogen metabolism;Mineral absorption;Biosynthesis of amino acids;Pyrimidine metabolism;Alanine, aspartate and glutamate metabolism;Protein digestion and absorption;Aminoacyl-tRNA biosynthesis;GABAergic synapse;Vitam…	1.288	1.2538	0.9829	0.000347	0.002309
2-Hydroxypyridine	metab_2787	yes	down	C02502	pos	137.071	M+ACN+H	C5H5NO	-	-	-	-	-	Organoheterocyclic compounds	Pyridines and derivatives	Hydropyridines	-	2.1623	2.0005	0.9358	0.007191	0.02504
N-Methylhydantoin	metab_3245	yes	down	C02565	pos	115.051	M+H	C4H6N2O2	-	-	map01100;map00330	Metabolism;Metabolism	Global and overview maps;Amino acid metabolism	Organoheterocyclic compounds	Azolines	Imidazolines	Metabolic pathways;Arginine and proline metabolism	1.0847	0.8083	0.9941	3.682e-09	3.426e-07
Dimethylethanolamine	metab_3295	yes	down	C04308	pos	90.0919	M+H	C4H11NO	-	-	map01100;map00564	Metabolism;Metabolism	Global and overview maps;Lipid metabolism	Organic nitrogen compounds	Organonitrogen compounds	Amines	Metabolic pathways;Glycerophospholipid metabolism	1.3181	0.9674	0.9905	5.517e-08	2.221e-06
DG(8:0/0:0/10:0)	metab_3397	yes	up	-	pos	337.274	M+H-2H2O, M+ACN+H	C21H40O5	-	-	-	-	-	Lipids and lipid-like molecules	Glycerolipids	Diradylglycerols	-	1.1669	1.0634	1.0183	0.005498	0.02037
Acetolein	metab_3398	yes	up	-	pos	458.348	M+H, M+NH4	C25H44O6	-	-	-	-	-	Lipids and lipid-like molecules	Glycerolipids	Triradylcglycerols	-	1.1043	0.9195	1.0089	6.334e-07	1.394e-05
9,10-DHOME	metab_3425	yes	up	C14828	pos	315.253	M+H-H2O, M+H	C18H34O4	-	-	map00591	Metabolism	Lipid metabolism	Lipids and lipid-like molecules	Fatty Acyls	Fatty acids and conjugates	Linoleic acid metabolism	1.2922	1.1504	1.0103	1.052e-05	0.0001367
(+/-)-1,4-Nonanediol diacetate	metab_3428	yes	up	-	pos	245.175	M+H-H2O, M+H	C13H24O4	-	-	-	-	-	Lipids and lipid-like molecules	Fatty Acyls	Fatty alcohol esters	-	1.1332	0.9358	1.0071	6.114e-05	0.0005662
Sebacic acid	metab_3434	yes	up	C08277	pos	185.117	M+H-H2O, M+H	C10H18O4	-	-	-	-	-	Lipids and lipid-like molecules	Fatty Acyls	Fatty acids and conjugates	-	1.128	1.057	1.009	3.14e-05	0.0003295
Pentaethylene glycol	metab_3509	yes	up	-	pos	239.149	M+H, M+K, M+Na, M+NH4	C10H22O6	-	-	-	-	-	Organic oxygen compounds	Organooxygen compounds	Ethers	-	2.1024	1.972	1.056	1.718e-08	9.378e-07
Baccatin	metab_3570	yes	up	-	pos	423.324	M+H-2H2O, M+NH4	C29H46O4	-	-	-	-	-	Lipids and lipid-like molecules	Prenol lipids	Sesterterpenoids	-	1.1461	0.979	1.0211	0.004878	0.01865
3-Indolepropionic acid	metab_3609	yes	up	-	pos	190.086	M+H, M+2Na-H	C11H11NO2	-	-	-	-	-	Organoheterocyclic compounds	Indoles and derivatives	Indolyl carboxylic acids and derivatives	-	3.5839	3.544	1.1526	1.417e-08	8.554e-07
4-Oxo-L-proline	metab_3627	yes	down	C01877	pos	147.077	M+NH4, M+Na	C5H7NO3	-	-	map01100;map00330	Metabolism;Metabolism	Global and overview maps;Amino acid metabolism	Organic acids and derivatives	Carboxylic acids and derivatives	Amino acids, peptides, and analogues	Metabolic pathways;Arginine and proline metabolism	1.1226	0.8409	0.9929	5.973e-05	0.0005558
5-Butyltetrahydro-2-oxo-3-furancarboxylic acid	metab_3912	yes	up	-	pos	209.079	M+NH4, M+Na	C9H14O4	-	-	-	-	-	Organoheterocyclic compounds	Lactones	Gamma butyrolactones	-	2.1036	2.0778	1.0674	3.296e-11	1.559e-08
Methylprednisolone acetate	metab_3927	yes	down	C08179	pos	458.254	M+ACN+H	C24H32O6	-	-	-	-	-	Lipids and lipid-like molecules	Steroids and steroid derivatives	Hydroxysteroids	-	1.284	1.2215	0.9861	9.999e-06	0.0001317
5-Methoxyindoleacetate	metab_4342	yes	up	C05660	neg	186.056	M-H2O-H	C11H11NO3	-	-	map00380	Metabolism	Amino acid metabolism	Organoheterocyclic compounds	Indoles and derivatives	Indolyl carboxylic acids and derivatives	Tryptophan metabolism	2.0916	1.7272	1.0468	0.001475	0.007369
2-Propyl-2,4-pentadienoic acid	metab_4383	yes	up	C16656	neg	185.082	M+FA-H	C8H12O2	-	-	map00982	Metabolism	Xenobiotics biodegradation and metabolism	Lipids and lipid-like molecules	Fatty Acyls	Fatty acids and conjugates	Drug metabolism - cytochrome P450	1.7115	1.539	1.0292	5.138e-09	4.487e-07
Caprylic acid	metab_4500	yes	up	C06423	neg	125.097	M-H2O-H	C8H16O2	Organic acids;Lipids	Carboxylic acids;Fatty acids	map01100;map00785;map00061;map01240	Metabolism;Metabolism;Metabolism;Metabolism	Global and overview maps;Metabolism of cofactors and vitamins;Lipid metabolism;Global and overview maps	Lipids and lipid-like molecules	Fatty Acyls	Fatty acids and conjugates	Metabolic pathways;Lipoic acid metabolism;Fatty acid biosynthesis;Biosynthesis of cofactors	2.1446	2.1138	1.124	0.0002165	0.00159
4-Oxododecanedioic acid	metab_4509	yes	up	-	neg	243.124	M-H	C12H20O5	-	-	-	-	-	-	-	-	-	2.0326	1.6225	1.0342	7.304e-07	1.558e-05
3-Methylbut-2-enoylcarnitine	metab_4700	yes	up	-	neg	485.283	2M-H	C12H21NO4	-	-	-	-	-	Lipids and lipid-like molecules	Fatty Acyls	Fatty acid esters	-	1.0087	0.964	1.0109	0.0004371	0.0028
LysoPE(22:6(4Z,7Z,10Z,13Z,16Z,19Z)/0:0)	metab_4769	yes	down	-	neg	524.279	M-H	C27H44NO7P	-	-	-	-	-	Lipids and lipid-like molecules	Glycerophospholipids	Glycerophosphoethanolamines	-	1.2864	0.9916	0.9843	0.01384	0.04192
Terephthalic Acid	metab_4862	yes	down	C06337	neg	165.019	M-H	C8H6O4	-	-	map01100	Metabolism	Global and overview maps	Benzenoids	Benzene and substituted derivatives	Benzoic acids and derivatives	Metabolic pathways	1.2766	0.9205	0.9899	0.0003188	0.002167
Capric acid	metab_4879	yes	down	C01571	neg	209.095	M+K-2H	C10H20O2	Lipids	Fatty acids	map01100;map00061	Metabolism;Metabolism	Global and overview maps;Lipid metabolism	Lipids and lipid-like molecules	Fatty Acyls	Fatty acids and conjugates	Metabolic pathways;Fatty acid biosynthesis	1.0303	0.8228	0.9932	2.92e-05	0.0003121
Trifluoroacetic acid	metab_5350	yes	down	-	neg	112.985	M-H	C2HF3O2	-	-	-	-	-	Organic acids and derivatives	Carboxylic acids and derivatives	Alpha-halocarboxylic acids and derivatives	-	1.262	0.8679	0.9943	1.338e-07	4.267e-06
Dodecylbenzenesulfonic Acid	metab_5363	yes	up	-	neg	325.185	M-H	C18H30O3S	-	-	-	-	-	Benzenoids	Benzene and substituted derivatives	Benzenesulfonic acids and derivatives	-	1.4448	1.1525	1.0096	3.074e-06	5.102e-05
Pyridazine-3,6-diol	metab_5404	yes	down	C18474	neg	93.0085	M-H2O-H	C4H4N2O2	-	-	-	-	-	Organoheterocyclic compounds	Diazines	Pyridazines and derivatives	-	1.2369	0.8399	0.9898	1.079e-05	0.0001389
PE(18:0/22:5(7Z,10Z,13Z,16Z,19Z))	metab_5434	yes	down	C00350	neg	774.546	M-H2O-H	C45H80NO8P	Lipids	Phospholipids	map01100;map00564;map00563;map04136;map05167;map05130;map04723;map04140	Metabolism;Metabolism;Metabolism;Cellular Processes;Human Diseases;Human Diseases;Organismal Systems;Cellular Processes	Global and overview maps;Lipid metabolism;Glycan biosynthesis and metabolism;Transport and catabolism;Infectious disease: viral;Infectious disease: bacterial;Nervous system;Transport and catabolism	Lipids and lipid-like molecules	Glycerophospholipids	Glycerophosphoethanolamines	Metabolic pathways;Glycerophospholipid metabolism;Glycosylphosphatidylinositol (GPI)-anchor biosynthesis;Autophagy - other;Kaposi sarcoma-associated herpesvirus infection;Pathogenic Escherichia coli infection;Retrograde endocannabinoid signaling;Autophagy - animal	1.1305	0.9359	0.9869	0.007191	0.02504
PE(18:1(11Z)/18:2(9Z,12Z))	metab_5453	yes	up	C00350	neg	740.525	M-H	C41H76NO8P	Lipids	Phospholipids	map01100;map00564;map00563;map04136;map05167;map05130;map04723;map04140	Metabolism;Metabolism;Metabolism;Cellular Processes;Human Diseases;Human Diseases;Organismal Systems;Cellular Processes	Global and overview maps;Lipid metabolism;Glycan biosynthesis and metabolism;Transport and catabolism;Infectious disease: viral;Infectious disease: bacterial;Nervous system;Transport and catabolism	Lipids and lipid-like molecules	Glycerophospholipids	Glycerophosphoethanolamines	Metabolic pathways;Glycerophospholipid metabolism;Glycosylphosphatidylinositol (GPI)-anchor biosynthesis;Autophagy - other;Kaposi sarcoma-associated herpesvirus infection;Pathogenic Escherichia coli infection;Retrograde endocannabinoid signaling;Autophagy - animal	1.9263	1.522	1.0443	0.005406	0.02009
1-Linoleoyl-sn-Glycero-3-Phosphocholine	metab_5592	yes	up	C04100	neg	554.303	M+Cl	C26H50NO7P	-	-	-	-	-	Lipids and lipid-like molecules	Glycerophospholipids	Glycerophosphocholines	-	1.7996	1.4287	1.0263	0.0004848	0.003041
Chenodeoxycholic Acid	metab_5659	yes	down	C02528	neg	437.292	M+FA-H	C24H40O4	Steroids	24-Carbon atoms	map01100;map04976;map00120	Metabolism;Organismal Systems;Metabolism	Global and overview maps;Digestive system;Lipid metabolism	Lipids and lipid-like molecules	Steroids and steroid derivatives	Bile acids, alcohols and derivatives	Metabolic pathways;Bile secretion;Primary bile acid biosynthesis	3.0686	2.6098	0.9118	0.0001273	0.001028
9(S)-HpODE	metab_5671	yes	up	C14827	neg	311.223	M-H	C18H32O4	-	-	map01100;map00591	Metabolism;Metabolism	Global and overview maps;Lipid metabolism	Lipids and lipid-like molecules	Fatty Acyls	Lineolic acids and derivatives	Metabolic pathways;Linoleic acid metabolism	1.3525	1.0965	1.0175	0.008068	0.02744
Cholic Acid	metab_5706	yes	down	C00695	neg	453.286	M+FA-H	C24H40O5	Steroids	24-Carbon atoms	map01100;map04976;map00120	Metabolism;Organismal Systems;Metabolism	Global and overview maps;Digestive system;Lipid metabolism	Lipids and lipid-like molecules	Steroids and steroid derivatives	Bile acids, alcohols and derivatives	Metabolic pathways;Bile secretion;Primary bile acid biosynthesis	2.365	1.9689	0.9194	0.002981	0.01264
(3alpha,5beta,7alpha)-23-Carboxy-7-hydroxy-24-norcholan-3-yl-beta-D-Glucopyranosiduronic acid	metab_5815	yes	up	-	neg	567.318	M-H	C30H48O10	-	-	-	-	-	Lipids and lipid-like molecules	Steroids and steroid derivatives	Steroidal glycosides	-	1.3646	1.6814	1.0447	0.01564	0.04605
Elymoclavine	metab_5883	yes	down	C06068	neg	253.135	M-H	C16H18N2O	-	-	-	-	-	Alkaloids and derivatives	Ergoline and derivatives	Clavines and derivatives	-	2.9695	2.383	0.9392	0.0002028	0.001499
Nonactinic Acid	metab_5936	yes	up	-	neg	201.113	M-H	C10H18O4	-	-	-	-	-	-	-	-	-	1.3336	1.2548	1.0162	2.016e-08	1.04e-06
Boldenone	metab_5949	yes	down	C14502	neg	331.192	M+FA-H	C19H26O2	-	-	-	-	-	Lipids and lipid-like molecules	Steroids and steroid derivatives	Androstane steroids	-	1.992	1.5585	0.9599	0.008611	0.0288
Dopamine quinone	metab_6134	yes	up	C17755	neg	150.056	M-H	C8H9NO2	-	-	map05012	Human Diseases	Neurodegenerative disease	Organic oxygen compounds	Organooxygen compounds	Carbonyl compounds	Parkinson disease	1.8098	1.4036	1.0359	0.0001899	0.001422
4-Vinylcyclohexene dioxide	metab_6168	yes	up	C19311	neg	185.082	M+FA-H	C8H12O2	-	-	-	-	-	Organoheterocyclic compounds	Oxepanes	Not Available	-	1.482	1.3245	1.0233	1.511e-08	8.934e-07
CMP-2-aminoethylphosphonate	metab_6581	yes	down	C05673	neg	411.043	M-H2O-H	C11H20N4O10P2	-	-	map01100;map00440	Metabolism;Metabolism	Global and overview maps;Metabolism of other amino acids	Organic oxygen compounds	Organooxygen compounds	Carbohydrates and carbohydrate conjugates	Metabolic pathways;Phosphonate and phosphinate metabolism	1.1727	1.4269	0.9705	0.0005833	0.003514
Uric acid citrate	metab_6602	yes	down	-	neg	352.998	M-H	C11H6N4O10	-	-	-	-	-	Organoheterocyclic compounds	Imidazopyrimidines	Purines and purine derivatives	-	1.976	1.5162	0.9632	0.008895	0.02954
L-Threonine	metab_6748	yes	up	C00188	neg	118.05	M-H	C4H9NO3	Peptides	Amino acids	map01100;map04978;map00970;map00290;map02010;map00860;map01230;map04974;map00260	Metabolism;Organismal Systems;Genetic Information Processing;Metabolism;Environmental Information Processing;Metabolism;Metabolism;Organismal Systems;Metabolism	Global and overview maps;Digestive system;Translation;Amino acid metabolism;Membrane transport;Metabolism of cofactors and vitamins;Global and overview maps;Digestive system;Amino acid metabolism	Organic acids and derivatives	Carboxylic acids and derivatives	Amino acids, peptides, and analogues	Metabolic pathways;Mineral absorption;Aminoacyl-tRNA biosynthesis;Valine, leucine and isoleucine biosynthesis;ABC transporters;Porphyrin and chlorophyll metabolism;Biosynthesis of amino acids;Protein digestion and absorption;Glycine, serine and threonine metabolism	1.2627	1.1048	1.0224	0.01321	0.04037
Apigenin 7-arabinoside	metab_6958	yes	up	-	neg	401.088	M-H, M+Cl	C20H18O9	-	-	-	-	-	Phenylpropanoids and polyketides	Flavonoids	Flavonoid glycosides	-	1.1736	1.0568	1.0137	0.005884	0.02146
10-hydroxy-2E-decenoic acid	metab_7318	yes	up	-	neg	185.118	M-H2O-H, M-H	C10H18O3	-	-	-	-	-	-	-	-	-	1.7062	1.3632	1.0272	0.01061	0.03381
Undecylenic acid	metab_7391	yes	up	C13910	neg	229.145	M+K-2H, M+FA-H	C11H20O2	-	-	-	-	-	Lipids and lipid-like molecules	Fatty Acyls	Fatty acids and conjugates	-	1.371	1.1378	1.0221	0.009187	0.03025
Dehydrovomifoliol	metab_7908	yes	up	C02533	neg	267.124	M+FA-H	C13H18O3	-	-	-	-	-	Lipids and lipid-like molecules	Prenol lipids	Sesquiterpenoids	-	2.3852	1.6424	1.0718	0.009488	0.03095

## Sheet: Table 6
First Category	Second Category	pathway ID	Description	MK_vs_NS Number	Metabolites ID
Metabolism	Lipid metabolism	map00061	Fatty acid biosynthesis	2	C06423;C01571
Metabolism	Amino acid metabolism	map00330	Arginine and proline metabolism	2	C01877;C02565
Metabolism	Amino acid metabolism	map00220	Arginine biosynthesis	1	C00064
Metabolism	Global and overview maps	map01230	Biosynthesis of amino acids	4	C00073;C00065;C00064;C00188
Metabolism	Lipid metabolism	map00120	Primary bile acid biosynthesis	2	C02528;C00695
Metabolism	Nucleotide metabolism	map00230	Purine metabolism	2	C00294;C00064
Metabolism	Carbohydrate metabolism	map00630	Glyoxylate and dicarboxylate metabolism	2	C00065;C00064
Metabolism	Lipid metabolism	map00140	Steroid hormone biosynthesis	1	C01124
Metabolism	Amino acid metabolism	map00270	Cysteine and methionine metabolism	2	C00073;C00065
Metabolism	Amino acid metabolism	map00290	Valine, leucine and isoleucine biosynthesis	1	C00188
Metabolism	Metabolism of cofactors and vitamins	map00770	Pantothenate and CoA biosynthesis	1	C00106
Metabolism	Lipid metabolism	map00564	Glycerophospholipid metabolism	6	C04308;C06771;C00065;C00350
Metabolism	Glycan biosynthesis and metabolism	map00563	Glycosylphosphatidylinositol (GPI)-anchor biosynthesis	3	C00350
Metabolism	Metabolism of other amino acids	map00410	beta-Alanine metabolism	1	C00106
Metabolism	Global and overview maps	map01210	2-Oxocarboxylic acid metabolism	1	C00073
Organismal Systems	Sensory system	map04750	Inflammatory mediator regulation of TRP channels	1	C00780
Human Diseases	Cancer: overview	map05230	Central carbon metabolism in cancer	3	C00073;C00065;C00064
Cellular Processes	Transport and catabolism	map04136	Autophagy - other	3	C00350
Organismal Systems	Sensory system	map04742	Taste transduction	1	C00780
Human Diseases	Infectious disease: viral	map05167	Kaposi sarcoma-associated herpesvirus infection	3	C00350
Cellular Processes	Transport and catabolism	map04140	Autophagy - animal	3	C00350
Organismal Systems	Nervous system	map04726	Serotonergic synapse	1	C00780
Environmental Information Processing	Signaling molecules and interaction	map04080	Neuroactive ligand-receptor interaction	1	C00780
Organismal Systems	Nervous system	map04727	GABAergic synapse	1	C00064
Metabolism	Amino acid metabolism	map00260	Glycine, serine and threonine metabolism	2	C00065;C00188
Metabolism	Lipid metabolism	map00591	Linoleic acid metabolism	2	C14827;C14828
Metabolism	Lipid metabolism	map00592	alpha-Linolenic acid metabolism	1	C19757
Metabolism	Global and overview maps	map01100	Metabolic pathways	25	C00106;C02565;C00065;C00294;C01124;C01455;C00780;C06337;C06577;C00073;C01877;C00350;C04308;C14827;C00695;C18218;C06423;C01571;C02528;C05673;C02666;C00064;C00188
Organismal Systems	Nervous system	map04721	Synaptic vesicle cycle	1	C00780
Organismal Systems	Nervous system	map04724	Glutamatergic synapse	1	C00064
Organismal Systems	Digestive system	map04976	Bile secretion	5	C00780;C01405;C07065;C02528;C00695
Human Diseases	Cancer: overview	map05207	Chemical carcinogenesis - receptor activation	1	C00780
Metabolism	Amino acid metabolism	map00250	Alanine, aspartate and glutamate metabolism	1	C00064
Metabolism	Metabolism of cofactors and vitamins	map00750	Vitamin B6 metabolism	1	C00064
Metabolism	Energy metabolism	map00920	Sulfur metabolism	1	C00065
Metabolism	Xenobiotics biodegradation and metabolism	map00982	Drug metabolism - cytochrome P450	2	C16656;C16650
Metabolism	Global and overview maps	map01200	Carbon metabolism	1	C00065
Environmental Information Processing	Signal transduction	map04071	Sphingolipid signaling pathway	1	C00065
Cellular Processes	Cellular community - eukaryotes	map04540	Gap junction	1	C00780
Genetic Information Processing	Translation	map00970	Aminoacyl-tRNA biosynthesis	4	C00073;C00065;C00064;C00188
Metabolism	Amino acid metabolism	map00380	Tryptophan metabolism	2	C00780;C05660
Metabolism	Lipid metabolism	map00600	Sphingolipid metabolism	1	C00065
Metabolism	Metabolism of cofactors and vitamins	map00785	Lipoic acid metabolism	1	C06423
Organismal Systems	Nervous system	map04723	Retrograde endocannabinoid signaling	3	C00350
Human Diseases	Infectious disease: bacterial	map05130	Pathogenic Escherichia coli infection	3	C00350
Metabolism	Nucleotide metabolism	map00240	Pyrimidine metabolism	2	C00106;C00064
Human Diseases	Drug resistance: antineoplastic	map01523	Antifolate resistance	1	C00073
Environmental Information Processing	Membrane transport	map02010	ABC transporters	4	C00294;C00065;C00064;C00188
Organismal Systems	Excretory system	map04964	Proximal tubule bicarbonate reclamation	1	C00064
Organismal Systems	Digestive system	map04974	Protein digestion and absorption	4	C00073;C00065;C00064;C00188
Human Diseases	Neurodegenerative disease	map05012	Parkinson disease	1	C17755
Metabolism	Metabolism of other amino acids	map00440	Phosphonate and phosphinate metabolism	1	C05673
Metabolism	Metabolism of cofactors and vitamins	map00860	Porphyrin and chlorophyll metabolism	1	C00188
Metabolism	Global and overview maps	map01240	Biosynthesis of cofactors	4	C00073;C00065;C00064;C06423
Environmental Information Processing	Signal transduction	map04024	cAMP signaling pathway	1	C00780
Organismal Systems	Endocrine system	map04925	Aldosterone synthesis and secretion	1	C01124
Organismal Systems	Digestive system	map04978	Mineral absorption	4	C00073;C00065;C00064;C00188
Metabolism	Energy metabolism	map00910	Nitrogen metabolism	1	C00064

## Sheet: Table 7
The results of plasma targeted metabonomics
Metabolite	Metab ID	Significant	Regulate	KEGG Compound ID	Mode	Quant Mass	Retention time	Formula	Library ID	KEGG Compound First Category	KEGG Compound Second Category	KEGG Pathway ID	KEGG Pathway First Category	KEGG Pathway Second Category	HMDB Superclass	HMDB Class	HMDB Subclass	KEGG Pathway Description	VIP_pred_OPLS-DA	VIP_PLS-DA	FC(P/N)	P_value	FDR
Acetic acid	metab_0	yes	up	C00033	pos	147	7.29	C8H16O8;C2H4O2	LMFA01010002;HMDB0000042;HMDB0303567	Organic acids	Carboxylic acids	map01100;map00630;map00920;map00430;map04973;map01200;map04974;map00010;map00534;map00620;map00440;map04936;map04725	Metabolism;Metabolism;Metabolism;Metabolism;Organismal Systems;Metabolism;Organismal Systems;Metabolism;Metabolism;Metabolism;Metabolism;Human Diseases;Organismal Systems	Global and overview maps;Carbohydrate metabolism;Energy metabolism;Metabolism of other amino acids;Digestive system;Global and overview maps;Digestive system;Carbohydrate metabolism;Glycan biosynthesis and metabolism;Carbohydrate metabolism;Metabolism of other amino acids;Endocrine and metabolic disease;Nervous system	Organic acids and derivatives	Carboxylic acids and derivatives	Carboxylic acids	Metabolic pathways;Glyoxylate and dicarboxylate metabolism;Sulfur metabolism;Taurine and hypotaurine metabolism;Carbohydrate digestion and absorption;Carbon metabolism;Protein digestion and absorption;Glycolysis / Gluconeogenesis;Glycosaminoglycan biosynthesis - heparan sulfate / heparin;Pyruvate metabolism;Phosphonate and phosphinate metabolism;Alcoholic liver disease;Cholinergic synapse	2.1377	1.713	1.0557	0.5114	0.804
Caproic acid	metab_7	yes	up	C01585	pos	147	11.99	C6H12O2	LMFA01010006;HMDB0000535	Organic acids;Lipids	Carboxylic acids;Fatty acids	-	-	-	Lipids and lipid-like molecules	Fatty Acyls	Fatty acids and conjugates	-	1.4483	1.7194	1.2831	0.003344	0.02675
Isovaleric acid	metab_4	yes	up	C08262	pos	147	10.91	C5H10O2	LMFA01020181;HMDB0000718	-	-	map04974	Organismal Systems	Digestive system	Lipids and lipid-like molecules	Fatty Acyls	Fatty acids and conjugates	Protein digestion and absorption	0.7893	0.9041	1.174	0.1146	0.3057
Valeric acid	metab_5	yes	up	C00803	pos	147	11.1	C5H10O2	LMFA01010005;HMDB0000892	Organic acids	Carboxylic acids	-	-	-	Lipids and lipid-like molecules	Fatty Acyls	Fatty acids and conjugates	-	0.7357	0.7512	1.5151	0.03423	0.1369
Propionic acid	metab_1	yes	down	C00163	pos	147	8.7	-	HMDB0000237	Organic acids	Carboxylic acids	map01100;map04973;map00640;map04974;map00760	Metabolism;Organismal Systems;Metabolism;Organismal Systems;Metabolism	Global and overview maps;Digestive system;Carbohydrate metabolism;Digestive system;Metabolism of cofactors and vitamins	Organic acids and derivatives	Carboxylic acids and derivatives	Carboxylic acids	Metabolic pathways;Carbohydrate digestion and absorption;Propanoate metabolism;Protein digestion and absorption;Nicotinate and nicotinamide metabolism	0.2978	0.2138	0.9965	0.9586	0.9586
Isobutyric acid	metab_2	yes	down	C02632	pos	147	9.84	C4H8O2	HMDB0001873;LMFA01020071	-	-	map01100;map04974	Metabolism;Organismal Systems	Global and overview maps;Digestive system	Organic acids and derivatives	Carboxylic acids and derivatives	Carboxylic acids	Metabolic pathways;Protein digestion and absorption	0.2475	0.5242	0.922	0.8318	0.9506
Butyric acid	metab_3	yes	down	C00246	pos	147	9.96	C4H8O2	HMDB0000039;LMFA01010004	Organic acids;Lipids	Carboxylic acids;Fatty acids	map01100;map04973;map04974;map00650	Metabolism;Organismal Systems;Organismal Systems;Metabolism	Global and overview maps;Digestive system;Digestive system;Carbohydrate metabolism	Lipids and lipid-like molecules	Fatty Acyls	Fatty acids and conjugates	Metabolic pathways;Carbohydrate digestion and absorption;Protein digestion and absorption;Butanoate metabolism	0.1306	0.5264	0.9508	0.603	0.804
4-Methylvaleric acid	metab_6	yes	down	-	pos	147	11.99	-	-	-	-	-	-	-	-	-	-	-	0.0368	0.3606	0.9087	0.3125	0.6249

## Sheet: Table 8
The results of tissue targeted metabonomics
Metabolite	Metab ID	Significant	Regulate	KEGG Compound ID	Mode	Quant Mass	Retention time	Formula	Library ID	KEGG Compound First Category	KEGG Compound Second Category	KEGG Pathway ID	KEGG Pathway First Category	KEGG Pathway Second Category	HMDB Superclass	HMDB Class	HMDB Subclass	KEGG Pathway Description	VIP_pred_OPLS-DA	VIP_PLS-DA	FC(Keloid/NS)	P_value	FDR
Acetic acid	metab_0	yes	up	C00033	pos	60	6.34	-	HMDB0000042	Organic acids	Carboxylic acids	map01100;map00630;map00920;map00430;map04973;map01200;map04974;map00010;map00534;map00620;map00440;map04936;map04725	Metabolism;Metabolism;Metabolism;Metabolism;Organismal Systems;Metabolism;Organismal Systems;Metabolism;Metabolism;Metabolism;Metabolism;Human Diseases;Organismal Systems	Global and overview maps;Carbohydrate metabolism;Energy metabolism;Metabolism of other amino acids;Digestive system;Global and overview maps;Digestive system;Carbohydrate metabolism;Glycan biosynthesis and metabolism;Carbohydrate metabolism;Metabolism of other amino acids;Endocrine and metabolic disease;Nervous system	Organic acids and derivatives	Carboxylic acids and derivatives	Carboxylic acids	Metabolic pathways;Glyoxylate and dicarboxylate metabolism;Sulfur metabolism;Taurine and hypotaurine metabolism;Carbohydrate digestion and absorption;Carbon metabolism;Protein digestion and absorption;Glycolysis / Gluconeogenesis;Glycosaminoglycan biosynthesis - heparan sulfate / heparin;Pyruvate metabolism;Phosphonate and phosphinate metabolism;Alcoholic liver disease;Cholinergic synapse	2.3632	1.8521	1.1893	0.09505	0.2296
Propionic acid	metab_1	yes	down	C00163	pos	60	7.64	-	HMDB0000237	Organic acids	Carboxylic acids	map01100;map04973;map00640;map04974;map00760	Metabolism;Organismal Systems;Metabolism;Organismal Systems;Metabolism	Global and overview maps;Digestive system;Carbohydrate metabolism;Digestive system;Metabolism of cofactors and vitamins	Organic acids and derivatives	Carboxylic acids and derivatives	Carboxylic acids	Metabolic pathways;Carbohydrate digestion and absorption;Propanoate metabolism;Protein digestion and absorption;Nicotinate and nicotinamide metabolism	0.9304	1.6437	0.7661	0.01405	0.1124
Caproic acid	metab_7	yes	down	C01585	pos	60	11.32	-	HMDB0000535	Organic acids;Lipids	Carboxylic acids;Fatty acids	-	-	-	Lipids and lipid-like molecules	Fatty Acyls	Fatty acids and conjugates	-	0.7817	0.9937	0.8062	0.1157	0.2296
Butyric acid	metab_3	yes	up	C00246	pos	60	8.89	-	HMDB0000039	Organic acids;Lipids	Carboxylic acids;Fatty acids	map01100;map04973;map04974;map00650	Metabolism;Organismal Systems;Organismal Systems;Metabolism	Global and overview maps;Digestive system;Digestive system;Carbohydrate metabolism	Lipids and lipid-like molecules	Fatty Acyls	Fatty acids and conjugates	Metabolic pathways;Carbohydrate digestion and absorption;Protein digestion and absorption;Butanoate metabolism	0.7329	0.3761	1.2507	0.6445	0.7365
Valeric acid	metab_5	yes	down	C00803	pos	60	10.16	-	HMDB0000892	Organic acids	Carboxylic acids	-	-	-	Lipids and lipid-like molecules	Fatty Acyls	Fatty acids and conjugates	-	0.404	0.0575	0.9708	0.8764	0.8764
Isovaleric acid	metab_4	yes	down	C08262	pos	60	9.92	-	HMDB0000718	-	-	map04974	Organismal Systems	Digestive system	Lipids and lipid-like molecules	Fatty Acyls	Fatty acids and conjugates	Protein digestion and absorption	0.3418	0.5469	0.8835	0.2307	0.3076
Isobutyric acid	metab_2	yes	down	C02632	pos	60	8.75	-	HMDB0001873	-	-	map01100;map04974	Metabolism;Organismal Systems	Global and overview maps;Digestive system	Organic acids and derivatives	Carboxylic acids and derivatives	Carboxylic acids	Metabolic pathways;Protein digestion and absorption	0.3225	0.5868	0.7982	0.1435	0.2296
4-Methylvaleric acid	metab_6	yes	down	-	pos	60	11.16	-	HMDB0000689	-	-	-	-	-	Lipids and lipid-like molecules	Fatty Acyls	Fatty acids and conjugates	-	0.1318	0.3035	0.727	0.04077	0.1631

## Sheet: Table 9
179 tissue metabolites were significantly changed between MK and NS groups
Metabolite	Metab ID	Significant	Regulate	KEGG Compound ID	Mode	M/Z	Adducts	Formula	KEGG Compound First Category	KEGG Compound Second Category	KEGG Pathway ID	KEGG Pathway First Category	KEGG Pathway Second Category	HMDB Superclass	HMDB Class	HMDB Subclass	KEGG Pathway Description	VIP_pred_OPLS-DA	VIP_PLS-DA	FC(MK/NS)	P_value	FDR
TIAZOFURIN	metab_3265	yes	up	C22196	pos	261.054	M+H	C9H12N2O5S	-	-	-	-	-	Organic oxygen compounds	Organooxygen compounds	Carbohydrates and carbohydrate conjugates	-	6.8821	6.1902	4.6632	2.862e-10	5.477e-08
(2S,4S)-Pinnatanine	metab_3403	yes	up	-	pos	286.14	M+ACN+H	C10H16N2O5	-	-	-	-	-	Organic acids and derivatives	Carboxylic acids and derivatives	Amino acids, peptides, and analogues	-	6.5311	5.7888	2.1792	8.866e-12	3.918e-09
N,N-Dimethylacrylamide	metab_5192	yes	up	-	neg	243.135	2M+FA-H	C5H9NO	-	-	-	-	-	Organic acids and derivatives	Carboxylic acids and derivatives	Carboxylic acid derivatives	-	6.215	4.8645	1.8305	1.606e-10	2.912e-08
Norfloxacin	metab_589	yes	down	C06687	pos	284.122	M+H-2H2O	C16H18FN3O3	Antibiotics	Quinolones	map02010	Environmental Information Processing	Membrane transport	Organic acids and derivatives	Carboxylic acids and derivatives	Amino acids, peptides, and analogues	ABC transporters	6.0053	5.3558	0.6583	1.078e-10	2.292e-08
PE(18:0/22:5(7Z,10Z,13Z,16Z,19Z))	metab_6065	yes	up	C00350	neg	792.558	M-H	C45H80NO8P	Lipids	Phospholipids	map01100;map00564;map00563;map04136;map05167;map05130;map04723;map04140	Metabolism;Metabolism;Metabolism;Cellular Processes;Human Diseases;Human Diseases;Organismal Systems;Cellular Processes	Global and overview maps;Lipid metabolism;Glycan biosynthesis and metabolism;Transport and catabolism;Infectious disease: viral;Infectious disease: bacterial;Nervous system;Transport and catabolism	Lipids and lipid-like molecules	Glycerophospholipids	Glycerophosphoethanolamines	Metabolic pathways;Glycerophospholipid metabolism;Glycosylphosphatidylinositol (GPI)-anchor biosynthesis;Autophagy - other;Kaposi sarcoma-associated herpesvirus infection;Pathogenic Escherichia coli infection;Retrograde endocannabinoid signaling;Autophagy - animal	5.8719	5.7269	3.0151	2.227e-07	1.316e-05
PC(16:1/0:0)	metab_1903	yes	down	-	pos	516.307	M+Na	C24H48NO7P	-	-	-	-	-	-	-	-	-	4.7552	4.2335	0.5122	0.0002484	0.003803
Isoleucylhydroxyproline	metab_281	yes	up	-	pos	245.15	M+H	C11H20N2O4	-	-	-	-	-	Organic acids and derivatives	Carboxylic acids and derivatives	Amino acids, peptides, and analogues	-	4.7196	4.0704	1.5414	2.758e-06	0.00011
LysoPE(16:1(9Z)/0:0)	metab_4120	yes	down	-	pos	452.278	M+H, M+Na	C21H42NO7P	-	-	-	-	-	Lipids and lipid-like molecules	Glycerophospholipids	Glycerophosphoethanolamines	-	4.7001	4.1692	0.6645	2.171e-06	9.234e-05
Prolylhydroxyproline	metab_4334	yes	up	-	pos	229.118	M+H, M+Na	C10H16N2O4	-	-	-	-	-	Organic acids and derivatives	Carboxylic acids and derivatives	Amino acids, peptides, and analogues	-	4.5103	3.9925	1.3192	6.587e-09	7.88e-07
Haloperidol 1,2,3,6-tetrahydropyridine	metab_8264	yes	down	-	neg	378.105	M+Na-2H	C21H21ClFNO	-	-	-	-	-	Organic oxygen compounds	Organooxygen compounds	Carbonyl compounds	-	4.3158	3.3095	0.6805	9.343e-07	4.097e-05
Acolongifloriside K	metab_3104	yes	up	C01443	pos	585.289	M+H	C29H44O12	Steroids	23-Carbon atoms	map04976	Organismal Systems	Digestive system	Lipids and lipid-like molecules	Steroids and steroid derivatives	Steroid lactones	Bile secretion	4.2902	3.7674	1.3312	2.454e-07	1.678e-05
Galactosylhydroxylysine	metab_4	yes	up	C05547	pos	325.161	M+H	C12H24N2O8	-	-	-	-	-	Organic acids and derivatives	Carboxylic acids and derivatives	Amino acids, peptides, and analogues	-	4.1271	3.6797	1.247	1.894e-12	1.208e-09
4a-Carbinolamine tetrahydrobiopterin	metab_7527	yes	up	C00268	neg	716.296	3M-H	C9H13N5O3	-	-	map01100;map00790	Metabolism;Metabolism	Global and overview maps;Metabolism of cofactors and vitamins	Organoheterocyclic compounds	Pteridines and derivatives	Pterins and derivatives	Metabolic pathways;Folate biosynthesis	4.0247	3.292	1.2148	5.394e-11	1.435e-08
Methylene bisacrylamide	metab_3518	yes	up	-	pos	137.071	M+H-H2O	C7H10N2O2	-	-	-	-	-	Organic acids and derivatives	Carboxylic acids and derivatives	Carboxylic acid derivatives	-	3.9152	3.4901	1.2345	1.978e-11	6.311e-09
2-Deoxycastasterone	metab_5811	yes	up	C15793	neg	483.32	M+Cl	C28H48O4	-	-	map01100	Metabolism	Global and overview maps	Lipids and lipid-like molecules	Steroids and steroid derivatives	Bile acids, alcohols and derivatives	Metabolic pathways	3.6015	2.786	1.2047	2.472e-08	2.4e-06
Pyriminobac-methyl	metab_5344	yes	up	C18486	neg	406.127	M+FA-H	C17H19N3O6	-	-	-	-	-	Organic oxygen compounds	Organooxygen compounds	Ethers	-	3.5915	2.6444	1.2317	2.442e-07	1.383e-05
3,4-Dimethyl-5-pentyl-2-furanpropanoic acid	metab_5824	yes	down	-	neg	219.139	M-H2O-H	C14H22O3	-	-	-	-	-	Lipids and lipid-like molecules	Fatty Acyls	Fatty acids and conjugates	-	3.5681	2.9441	0.7616	0.0001706	0.002127
4-Hprog	metab_5466	yes	up	-	neg	604.232	M+K-2H	C32H41NO8	-	-	-	-	-	Lipids and lipid-like molecules	Prenol lipids	Retinoids	-	3.5638	2.9048	1.2034	6.507e-08	5.055e-06
Cysteine-glutathione disulfide	metab_3971	yes	up	-	pos	427.096	M+H, M+2Na-H, M+Na	C13H22N4O8S2	-	-	-	-	-	Organic acids and derivatives	Carboxylic acids and derivatives	Amino acids, peptides, and analogues	-	3.5056	3.1562	1.241	3.686e-05	0.0008819
Ruscogenin	metab_1831	yes	down	C08909	pos	494.325	M+ACN+Na	C27H42O4	-	-	-	-	-	Lipids and lipid-like molecules	Prenol lipids	Triterpenoids	-	3.4757	3.1063	0.8195	8.642e-06	0.0002757
Beta-Citryl-L-glutamic acid	metab_4412	yes	up	-	pos	322.077	M+H-H2O, M+H	C11H15NO10	-	-	-	-	-	Organic acids and derivatives	Carboxylic acids and derivatives	Amino acids, peptides, and analogues	-	3.4204	2.9377	1.2245	7.201e-05	0.001466
PC(16:1(9Z)/20:4(5E,8Z,12Z,14Z)-OH(11R))	metab_4136	yes	down	-	pos	796.545	M+H, M+ACN+H	C44H78NO9P	-	-	-	-	-	Not Available	Not Available	Not Available	-	3.3895	3.0415	0.8658	6.412e-09	7.88e-07
LysoPE(0:0/16:1(9Z))	metab_5838	yes	down	-	neg	450.264	M-H	C21H42NO7P	-	-	-	-	-	Lipids and lipid-like molecules	Glycerophospholipids	Glycerophosphoethanolamines	-	3.3343	2.664	0.8148	0.0001338	0.001748
Alpha-AMINO-3-HYDROXY-5-METHYL-4-ISOXAZOLEPROPIONIC ACID	metab_4888	yes	down	C13672	neg	431.142	2M+Hac-H	C7H10N2O4	-	-	-	-	-	Organic acids and derivatives	Carboxylic acids and derivatives	Amino acids, peptides, and analogues	-	3.1672	2.3764	0.8296	3.82e-05	0.0006745
PS(18:2(9Z,12Z)/6 keto-PGF1alpha)	metab_3103	yes	up	-	pos	448.747	M+H+Na	C44H76NO14P	-	-	-	-	-	Not Available	Not Available	Not Available	-	3.0358	2.773	1.3571	0.002471	0.01931
PA(22:6(4Z,7Z,10Z,13Z,16Z,19Z)/22:5(4Z,7Z,10Z,13Z,19Z)-O(16,17))	metab_3170	yes	down	-	pos	427.225	M+2Na	C47H69O9P	-	-	-	-	-	Not Available	Not Available	Not Available	-	3.028	2.8369	0.791	0.0007435	0.008481
Sporol	metab_2989	yes	up	C09678	pos	330.166	M+ACN+Na	C15H22O4	-	-	-	-	-	Organoheterocyclic compounds	Dioxepanes	1,3-dioxepanes	-	2.9646	2.5809	1.1956	5.646e-05	0.001175
Ile-Ile-Ala-Glu-Lys	metab_2003	yes	down	-	pos	537.341	M+H-2H2O	C26H48N6O8	-	-	-	-	-	Organic acids and derivatives	Carboxylic acids and derivatives	Amino acids, peptides, and analogues	-	2.9071	2.6927	0.8238	0.0002096	0.003316
Erythromycylamine	metab_4130	yes	down	-	pos	752.52	M+NH4, M+Na	C37H70N2O12	-	-	-	-	-	Organic oxygen compounds	Organooxygen compounds	Carbohydrates and carbohydrate conjugates	-	2.9057	2.6191	0.9042	2.319e-08	2.003e-06
18-Hydroxycorticosterone	metab_7003	yes	down	C01124	neg	361.201	M-H	C21H30O5	Hormones and transmitters	Steroid hormones	map01100;map00140;map04925	Metabolism;Metabolism;Organismal Systems	Global and overview maps;Lipid metabolism;Endocrine system	Lipids and lipid-like molecules	Steroids and steroid derivatives	Hydroxysteroids	Metabolic pathways;Steroid hormone biosynthesis;Aldosterone synthesis and secretion	2.8526	2.397	0.8392	5.88e-05	0.0009516
Buflomedil	metab_7420	yes	up	-	neg	328.152	M+Na-2H	C17H25NO4	-	-	-	-	-	Organic oxygen compounds	Organooxygen compounds	Carbonyl compounds	-	2.7475	2.0872	1.1064	3.047e-06	9.983e-05
11(R)-HEDE	metab_6930	yes	down	-	neg	323.26	M-H	C20H36O3	-	-	-	-	-	-	-	-	-	2.7455	2.2427	0.8614	0.0005615	0.005175
Raffinose	metab_8179	yes	down	C00492	neg	549.169	M+FA-H	C18H32O16	-	-	map01100;map02010;map00052	Metabolism;Environmental Information Processing;Metabolism	Global and overview maps;Membrane transport;Carbohydrate metabolism	Organic oxygen compounds	Organooxygen compounds	Carbohydrates and carbohydrate conjugates	Metabolic pathways;ABC transporters;Galactose metabolism	2.7427	2.1594	0.8694	9.524e-05	0.001388
Zeranol	metab_4480	yes	up	C14752	pos	367.15	M+2Na-H	C18H26O5	-	-	-	-	-	Phenylpropanoids and polyketides	Macrolides and analogues	Not Available	-	2.6551	2.3726	1.1457	2.655e-05	0.0006688
Ritipenem	metab_3549	yes	up	-	pos	271.04	M+H-H2O	C10H12N2O6S	-	-	-	-	-	Organic acids and derivatives	Carboxylic acids and derivatives	Amino acids, peptides, and analogues	-	2.6327	2.3366	1.1058	1.137e-08	1.145e-06
Bardoxolone methyl	metab_6879	yes	down	-	neg	504.311	M-H	C32H43NO4	-	-	-	-	-	Organic oxygen compounds	Organooxygen compounds	Carbonyl compounds	-	2.6283	2.2392	0.8705	0.0003248	0.003396
N-Lauroyl Arginine	metab_5866	yes	down	-	neg	391.248	M+Cl	C18H36N4O3	-	-	-	-	-	Organic acids and derivatives	Carboxylic acids and derivatives	Amino acids, peptides, and analogues	-	2.5789	2.1321	0.8579	0.0002252	0.002628
PE(22:4/0:0)	metab_6888	yes	up	-	neg	528.311	M-H	C27H48NO7P	-	-	-	-	-	-	-	-	-	2.5472	2.2203	1.0841	1.108e-08	1.206e-06
Zingerone	metab_5731	yes	up	C17497	neg	239.093	M+FA-H	C11H14O3	-	-	-	-	-	Benzenoids	Phenols	Methoxyphenols	-	2.5094	1.9613	1.1128	9.636e-05	0.001388
Dihydroceramide	metab_984	yes	down	C12126	pos	330.301	M+H	C19H39NO3	-	-	map00600;map01100;map04071	Metabolism;Metabolism;Environmental Information Processing	Lipid metabolism;Global and overview maps;Signal transduction	Organic acids and derivatives	Carboxylic acids and derivatives	Carboxylic acid derivatives	Sphingolipid metabolism;Metabolic pathways;Sphingolipid signaling pathway	2.5064	2.151	0.8975	0.0002622	0.003892
PE(15:0/22:4(7Z,10Z,13Z,16Z))	metab_1970	yes	down	C00350	pos	736.522	M+H-H2O	C42H76NO8P	Lipids	Phospholipids	map01100;map00564;map00563;map04136;map05167;map05130;map04723;map04140	Metabolism;Metabolism;Metabolism;Cellular Processes;Human Diseases;Human Diseases;Organismal Systems;Cellular Processes	Global and overview maps;Lipid metabolism;Glycan biosynthesis and metabolism;Transport and catabolism;Infectious disease: viral;Infectious disease: bacterial;Nervous system;Transport and catabolism	Lipids and lipid-like molecules	Glycerophospholipids	Glycerophosphoethanolamines	Metabolic pathways;Glycerophospholipid metabolism;Glycosylphosphatidylinositol (GPI)-anchor biosynthesis;Autophagy - other;Kaposi sarcoma-associated herpesvirus infection;Pathogenic Escherichia coli infection;Retrograde endocannabinoid signaling;Autophagy - animal	2.4846	2.1797	0.9076	0.0002118	0.003323
2-(beta-D-Mannopyranosyl)-L-tryptophan	metab_7715	yes	up	-	neg	365.136	M-H	C17H22N2O7	-	-	-	-	-	Organoheterocyclic compounds	Pyridines and derivatives	Phenylpyridines	-	2.4481	1.9691	1.0912	1.041e-06	4.355e-05
Guanine	metab_8268	yes	up	C00242	neg	150.042	M-H	C5H5N5O	Nucleic acids	Bases	map01100;map01232;map00230	Metabolism;Metabolism;Metabolism	Global and overview maps;Global and overview maps;Nucleotide metabolism	Organoheterocyclic compounds	Imidazopyrimidines	Purines and purine derivatives	Metabolic pathways;Nucleotide metabolism;Purine metabolism	2.4385	1.8858	1.1186	0.0001557	0.001981
Lysyl-Gamma-glutamate	metab_7487	yes	down	-	neg	295.14	M+Na-2H	C11H22N4O4	-	-	-	-	-	Organic acids and derivatives	Carboxylic acids and derivatives	Amino acids, peptides, and analogues	-	2.3815	1.9124	0.8509	0.002792	0.01679
N-Acetyl-L-methionine	metab_2997	yes	up	C02712	pos	192.069	M+H	C7H13NO3S	-	-	-	-	-	Organic acids and derivatives	Carboxylic acids and derivatives	Amino acids, peptides, and analogues	-	2.3701	2.1136	1.1368	4.46e-05	0.0009926
Bz-Ile-glu-gly-arg-pna	metab_7550	yes	up	-	neg	732.292	M+Cl	C32H43N9O9	-	-	-	-	-	Organic acids and derivatives	Carboxylic acids and derivatives	Amino acids, peptides, and analogues	-	2.3654	1.9881	1.0922	0.0001244	0.00165
1-[(2R,3R,4S,5R)-3,4-Dihydroxy-5-(hydroxymethyl)oxolan-2-yl]oxypyrimidin-2-one	metab_3493	yes	down	-	pos	245.075	M+H	C9H12N2O6	-	-	-	-	-	Organic oxygen compounds	Organooxygen compounds	Carbohydrates and carbohydrate conjugates	-	2.3609	2.3468	0.8557	0.0003833	0.005131
13,14-Dihydro PGF-1a	metab_5761	yes	down	-	neg	357.266	M-H	C20H38O5	-	-	-	-	-	Lipids and lipid-like molecules	Fatty Acyls	Eicosanoids	-	2.3556	1.9933	0.903	0.000116	0.001573
CL(i-13:0/i-18:0/i-12:0/i-18:0)	metab_2103	yes	down	C05980	pos	678.455	M+2Na	C70H136O17P2	Lipids	Phospholipids	map01100;map00564	Metabolism;Metabolism	Global and overview maps;Lipid metabolism	Lipids and lipid-like molecules	Glycerophospholipids	Glycerophosphoglycerophosphoglycerols	Metabolic pathways;Glycerophospholipid metabolism	2.3491	1.9897	0.8949	0.0003375	0.004682
Sucrose	metab_4724	yes	down	C00089	neg	377.087	M+Cl	C12H22O11	Carbohydrates	Oligosaccharides	map01100;map04973;map02010;map00052;map00500;map04742	Metabolism;Organismal Systems;Environmental Information Processing;Metabolism;Metabolism;Organismal Systems	Global and overview maps;Digestive system;Membrane transport;Carbohydrate metabolism;Carbohydrate metabolism;Sensory system	Organic oxygen compounds	Organooxygen compounds	Carbohydrates and carbohydrate conjugates	Metabolic pathways;Carbohydrate digestion and absorption;ABC transporters;Galactose metabolism;Starch and sucrose metabolism;Taste transduction	2.3418	1.8335	0.9303	0.0001234	0.001645
Dexamethasone palmitate	metab_1082	yes	down	-	pos	653.425	M+Na	C38H59FO6	-	-	-	-	-	Lipids and lipid-like molecules	Steroids and steroid derivatives	Pregnane steroids	-	2.3243	2.1542	0.901	0.0008039	0.008946
3beta-Hydroxypregna-5,16-dien-20-one	metab_7064	yes	down	C06392	neg	359.224	M+FA-H	C21H30O2	-	-	-	-	-	Lipids and lipid-like molecules	Steroids and steroid derivatives	Oxosteroids	-	2.3182	1.956	0.882	0.00408	0.0221
Cysteineglutathione disulfide	metab_9172	yes	up	-	neg	425.082	M-H, M+Na-2H, M+K-2H	C13H22N4O8S2	-	-	-	-	-	Organic acids and derivatives	Carboxylic acids and derivatives	Amino acids, peptides, and analogues	-	2.3028	1.9648	1.1137	0.0008876	0.00717
Isovalerylcarnitine	metab_3016	yes	down	C20826	pos	246.17	M+H	C12H23NO4	-	-	-	-	-	Lipids and lipid-like molecules	Fatty Acyls	Fatty acid esters	-	2.3014	2.1138	0.9042	0.001182	0.01142
Oxidized Glutathione	metab_5064	yes	up	C00127	neg	611.148	M-H	C20H32N6O12S2	-	-	map01100;map00480;map01240;map05208;map04918;map05415;map04216	Metabolism;Metabolism;Metabolism;Human Diseases;Organismal Systems;Human Diseases;Cellular Processes	Global and overview maps;Metabolism of other amino acids;Global and overview maps;Cancer: overview;Endocrine system;Cardiovascular disease;Cell growth and death	Organic acids and derivatives	Carboxylic acids and derivatives	Amino acids, peptides, and analogues	Metabolic pathways;Glutathione metabolism;Biosynthesis of cofactors;Chemical carcinogenesis - reactive oxygen species;Thyroid hormone synthesis;Diabetic cardiomyopathy;Ferroptosis	2.3005	1.947	1.1386	0.006277	0.02958
N-Acetylmannosamine	metab_4320	yes	up	C00645	pos	244.079	M+Na, M+K	C8H15NO6	Carbohydrates	Monosaccharides	map01100;map00520;map01250	Metabolism;Metabolism;Metabolism	Global and overview maps;Carbohydrate metabolism;Global and overview maps	Organic oxygen compounds	Organooxygen compounds	Carbohydrates and carbohydrate conjugates	Metabolic pathways;Amino sugar and nucleotide sugar metabolism;Biosynthesis of nucleotide sugars	2.295	2.0725	1.0921	1.937e-06	8.427e-05
(+/-)17-HDoHE	metab_9200	yes	down	-	neg	343.229	M-H2O-H, M-H	C22H32O3	-	-	-	-	-	-	-	-	-	2.2932	1.8899	0.902	0.004003	0.02181
N-Acetyl-DL-Methionine	metab_5421	yes	up	-	neg	190.054	M-H	C7H13NO3S	-	-	-	-	-	-	-	-	-	2.2887	1.7401	1.072	4.007e-07	2.097e-05
7,8-Dihydro-3b,6a-dihydroxy-alpha-ionol 9-[apiosyl-(1->6)-glucoside]	metab_2815	yes	down	-	pos	536.282	2M+3H2O+2H	C24H42O12	-	-	-	-	-	Lipids and lipid-like molecules	Fatty Acyls	Fatty acyl glycosides	-	2.2757	2.0733	0.8825	0.000371	0.005001
Manoalide	metab_6942	yes	down	C17156	neg	415.248	M-H	C25H36O5	-	-	-	-	-	Lipids and lipid-like molecules	Prenol lipids	Terpene lactones	-	2.2701	1.9758	0.8833	0.002736	0.01649
PG(i-21:0/22:5(4Z,7Z,10Z,13Z,19Z)-O(16,17))	metab_3927	yes	down	-	pos	903.567	M+2Na, M+Na	C49H85O11P	-	-	-	-	-	Not Available	Not Available	Not Available	-	2.2644	2.1149	0.9075	0.001818	0.01542
Forskolin	metab_9668	yes	down	C09076	neg	431.204	M+Na-2H	C22H34O7	-	-	-	-	-	Lipids and lipid-like molecules	Prenol lipids	Triterpenoids	-	2.2338	1.8458	0.9042	0.001532	0.01068
8-Hydroxyadenine	metab_3313	yes	up	-	pos	152.057	M+H, M+K, M+Na, 2M+Na, 2M+H	C5H5N5O	-	-	-	-	-	Organoheterocyclic compounds	Imidazopyrimidines	Purines and purine derivatives	-	2.22	1.9686	1.079	0.0001656	0.002757
Mytilin B	metab_3057	yes	up	-	pos	734.304	2M+ACN+H	C14H22N2O8	-	-	-	-	-	Organic acids and derivatives	Carboxylic acids and derivatives	Amino acids, peptides, and analogues	-	2.2163	1.9646	1.0757	2.11e-05	0.0005531
Cer(d17:1/16:0)	metab_6075	yes	down	-	neg	568.497	M+FA-H	C33H65NO3	-	-	-	-	-	Lipids and lipid-like molecules	Sphingolipids	Ceramides	-	2.2113	1.968	0.8851	0.002193	0.0141
3-Chloro-4-methyl-7-hydroxycoumarin	metab_7777	yes	down	-	neg	244.976	M+Cl	C10H7ClO3	-	-	-	-	-	Phenylpropanoids and polyketides	Coumarins and derivatives	Hydroxycoumarins	-	2.2025	1.9399	0.8817	0.0002021	0.002443
PA(PGE1/a-15:0)	metab_1960	yes	down	-	pos	697.451	M+H-2H2O	C38H69O11P	-	-	-	-	-	Not Available	Not Available	Not Available	-	2.1995	1.9852	0.9223	0.0001335	0.002323
Flugestone	metab_7616	yes	down	-	neg	727.403	2M-H	C21H29FO4	-	-	-	-	-	Lipids and lipid-like molecules	Steroids and steroid derivatives	Pregnane steroids	-	2.1973	2.0446	0.9013	0.0001925	0.002379
15(S)-HpETE	metab_3921	yes	down	C05966	pos	319.227	M+H-H2O, M+2Na-H	C20H32O4	-	-	map00590;map01100;map04913;map04750;map04726	Metabolism;Metabolism;Organismal Systems;Organismal Systems;Organismal Systems	Lipid metabolism;Global and overview maps;Endocrine system;Sensory system;Nervous system	Lipids and lipid-like molecules	Fatty Acyls	Eicosanoids	Arachidonic acid metabolism;Metabolic pathways;Ovarian steroidogenesis;Inflammatory mediator regulation of TRP channels;Serotonergic synapse	2.1862	1.916	0.8979	0.004807	0.03037
Mevastatin	metab_6988	yes	down	C13963	neg	411.217	M+Na-2H	C23H34O5	-	-	-	-	-	Organoheterocyclic compounds	Lactones	Delta valerolactones	-	2.175	1.8018	0.9003	0.004374	0.02305
Perindopril	metab_6967	yes	down	C07706	neg	413.232	M+FA-H	C19H32N2O5	-	-	-	-	-	Organic acids and derivatives	Carboxylic acids and derivatives	Amino acids, peptides, and analogues	-	2.1638	1.899	0.9034	0.000619	0.005591
(R)-Piperitone	metab_5795	yes	down	C09885	neg	363.255	2M+Hac-H	C10H16O	-	-	-	-	-	Lipids and lipid-like molecules	Prenol lipids	Monoterpenoids	-	2.1617	2.0541	0.8775	0.003026	0.0175
Leukotriene E3	metab_9163	yes	down	-	neg	440.249	M-H, M+Na-2H	C23H39NO5S	-	-	-	-	-	Lipids and lipid-like molecules	Fatty Acyls	Eicosanoids	-	2.1477	2.0729	0.8864	0.003868	0.02129
PC(20:4(8Z,11Z,14Z,17Z)/18:0)	metab_7017	yes	up	C00157	neg	854.595	M+FA-H	C46H84NO8P	Lipids	Phospholipids	map01100;map00564;map00590;map00591;map00592;map05231;map04723	Metabolism;Metabolism;Metabolism;Metabolism;Metabolism;Human Diseases;Organismal Systems	Global and overview maps;Lipid metabolism;Lipid metabolism;Lipid metabolism;Lipid metabolism;Cancer: overview;Nervous system	Lipids and lipid-like molecules	Glycerophospholipids	Glycerophosphocholines	Metabolic pathways;Glycerophospholipid metabolism;Arachidonic acid metabolism;Linoleic acid metabolism;alpha-Linolenic acid metabolism;Choline metabolism in cancer;Retrograde endocannabinoid signaling	2.126	1.7341	1.0508	9.082e-08	6.332e-06
13(S)-HODE	metab_9219	yes	down	C14762	neg	295.228	M-H2O-H, M-H	C18H32O3	-	-	map00591;map03320	Metabolism;Organismal Systems	Lipid metabolism;Endocrine system	-	-	-	Linoleic acid metabolism;PPAR signaling pathway	2.1115	1.8149	0.9332	0.000931	0.007423
Strophanthidin	metab_5781	yes	down	C19988	neg	403.211	M-H	C23H32O6	-	-	-	-	-	Lipids and lipid-like molecules	Steroids and steroid derivatives	Steroid lactones	-	2.0876	1.8377	0.9028	0.003767	0.0209
PGF1alpha	metab_9171	yes	down	C06475	neg	355.25	M-H, M+Na-2H	C20H36O5	Lipids	Eicosanoids	-	-	-	Lipids and lipid-like molecules	Fatty Acyls	Eicosanoids	-	2.0851	1.7803	0.9093	0.006815	0.03146
Beta-D-Glucosamine	metab_5923	yes	up	C08349	neg	403.159	2M+FA-H	C6H13NO5	-	-	-	-	-	Organic oxygen compounds	Organooxygen compounds	Carbohydrates and carbohydrate conjugates	-	2.0799	1.6083	1.0494	2.905e-08	2.724e-06
18-HEPE	metab_5825	yes	down	C18177	neg	363.216	M+FA-H	C20H30O3	-	-	-	-	-	Lipids and lipid-like molecules	Fatty Acyls	Eicosanoids	-	2.0777	1.8034	0.9171	0.004972	0.02561
Prostaglandin F1a	metab_7037	yes	down	C06475	neg	337.239	M-H2O-H	C20H36O5	Lipids	Eicosanoids	-	-	-	Lipids and lipid-like molecules	Fatty Acyls	Eicosanoids	-	2.0672	1.8809	0.9185	0.0005458	0.005065
2-Hydroxyadenine	metab_9571	yes	up	-	neg	150.042	M-H, M+Cl	C5H5N5O	-	-	-	-	-	Organoheterocyclic compounds	Imidazopyrimidines	Purines and purine derivatives	-	2.066	1.6281	1.0953	0.0008887	0.00717
Serylvalylglycylglutamic acid	metab_3243	yes	down	-	pos	432.21	M+ACN+H	C15H26N4O8	-	-	-	-	-	Organic acids and derivatives	Carboxylic acids and derivatives	Amino acids, peptides, and analogues	-	2.0644	1.9143	0.8802	0.001783	0.01533
Kojibiose	metab_4318	yes	down	C19632	pos	365.106	M+Na, M+K	C12H22O11	Carbohydrates	Oligosaccharides	-	-	-	Lipids and lipid-like molecules	Fatty Acyls	Fatty acyl glycosides	-	2.0624	2.0175	0.9303	0.0002797	0.004118
4-Oxoretinol	metab_4147	yes	down	C16683	pos	301.216	M+H-H2O, M+H	C20H28O2	-	-	map00830	Metabolism	Metabolism of cofactors and vitamins	Lipids and lipid-like molecules	Prenol lipids	Retinoids	Retinol metabolism	2.054	1.7828	0.9099	0.004952	0.03118
L-Aspartyl-4-phosphate	metab_7758	yes	down	C03082	neg	247.974	M+Cl	C4H8NO7P	-	-	map01100;map01210;map01230;map00260;map00270	Metabolism;Metabolism;Metabolism;Metabolism;Metabolism	Global and overview maps;Global and overview maps;Global and overview maps;Amino acid metabolism;Amino acid metabolism	Organic acids and derivatives	Carboxylic acids and derivatives	Amino acids, peptides, and analogues	Metabolic pathways;2-Oxocarboxylic acid metabolism;Biosynthesis of amino acids;Glycine, serine and threonine metabolism;Cysteine and methionine metabolism	2.0251	1.8176	0.8991	0.0003416	0.003531
Cocamidopropyl Betaine	metab_4142	yes	down	-	pos	343.296	M+H, M+Na	C19H38N2O3	-	-	-	-	-	-	-	-	-	2.0154	1.8796	0.8921	0.003583	0.02475
5-((6-((Aminomethyl)amino)-1-oxohexyl)amino)pentanoic acid	metab_524	yes	down	-	pos	608.387	2M+ACN+Na	C12H24N4O3	-	-	-	-	-	Lipids and lipid-like molecules	Fatty Acyls	Fatty amides	-	2.0014	1.8988	0.9231	0.0008195	0.008963
Myo-Inositol	metab_7214	yes	up	C00137	neg	225.062	M-H, M+FA-H	C6H12O6	Carbohydrates	Monosaccharides	map01100;map01250;map00562;map02010;map00053;map00052;map04070	Metabolism;Metabolism;Metabolism;Environmental Information Processing;Metabolism;Metabolism;Environmental Information Processing	Global and overview maps;Global and overview maps;Carbohydrate metabolism;Membrane transport;Carbohydrate metabolism;Carbohydrate metabolism;Signal transduction	Organic oxygen compounds	Organooxygen compounds	Alcohols and polyols	Metabolic pathways;Biosynthesis of nucleotide sugars;Inositol phosphate metabolism;ABC transporters;Ascorbate and aldarate metabolism;Galactose metabolism;Phosphatidylinositol signaling system	1.9899	1.6187	1.0421	1.776e-10	3.018e-08
L-lysyl-l-lysyl-l-lysine	metab_4121	yes	down	-	pos	444.333	M+ACN+H, 2M+ACN+Na	C18H38N6O4	-	-	-	-	-	Organic acids and derivatives	Carboxylic acids and derivatives	Amino acids, peptides, and analogues	-	1.9835	1.7756	0.9398	9.56e-06	0.0002951
Val-Pro-Asp-Pro-Arg	metab_6530	yes	down	-	neg	563.292	M-H2O-H	C25H42N8O8	-	-	-	-	-	Organic acids and derivatives	Carboxylic acids and derivatives	Amino acids, peptides, and analogues	-	1.9831	1.7781	0.8924	0.01145	0.04678
Kynurenine	metab_4472	yes	up	C00328	pos	209.092	M+H	C10H12N2O3	-	-	map01100;map05143;map00380;map01240	Metabolism;Human Diseases;Metabolism;Metabolism	Global and overview maps;Infectious disease: parasitic;Amino acid metabolism;Global and overview maps	Organic oxygen compounds	Organooxygen compounds	Carbonyl compounds	Metabolic pathways;African trypanosomiasis;Tryptophan metabolism;Biosynthesis of cofactors	1.9641	1.7166	1.0918	0.001645	0.01465
Tresperimus	metab_1935	yes	down	-	pos	370.296	M+H-H2O	C17H37N7O3	-	-	-	-	-	Organic acids and derivatives	Carboxylic acids and derivatives	Amino acids, peptides, and analogues	-	1.9606	1.7742	0.924	0.0009118	0.009485
15(S)-Hydroxyeicosatrienoic acid	metab_9208	yes	down	-	neg	321.244	M-H2O-H, M-H	C20H34O3	-	-	-	-	-	Lipids and lipid-like molecules	Fatty Acyls	Eicosanoids	-	1.956	1.7327	0.9267	0.005674	0.02745
Deoxyloganin	metab_6979	yes	down	C06071	neg	419.154	M+FA-H	C17H26O9	-	-	map01100	Metabolism	Global and overview maps	Lipids and lipid-like molecules	Prenol lipids	Terpene glycosides	Metabolic pathways	1.95	1.6958	0.9152	0.006178	0.02936
Dexpanthenol	metab_4081	yes	down	C05944	pos	206.139	M+H, M+Na, M+H-H2O	C9H19NO4	-	-	map00770	Metabolism	Metabolism of cofactors and vitamins	Lipids and lipid-like molecules	Fatty Acyls	Fatty amides	Pantothenate and CoA biosynthesis	1.9232	2.1579	0.9025	0.003145	0.02272
Allylestrenol	metab_5834	yes	down	C12811	neg	345.244	M+FA-H	C21H32O	-	-	-	-	-	Lipids and lipid-like molecules	Steroids and steroid derivatives	Estrane steroids	-	1.9188	1.6981	0.9241	0.005666	0.02745
GPCho(20:1/18:3)	metab_4122	yes	up	C00157	pos	832.584	M+Na, M+K	C46H84NO8P	Lipids	Phospholipids	map01100;map00564;map00590;map00591;map00592;map05231;map04723	Metabolism;Metabolism;Metabolism;Metabolism;Metabolism;Human Diseases;Organismal Systems	Global and overview maps;Lipid metabolism;Lipid metabolism;Lipid metabolism;Lipid metabolism;Cancer: overview;Nervous system	Lipids and lipid-like molecules	Glycerophospholipids	Glycerophosphocholines	Metabolic pathways;Glycerophospholipid metabolism;Arachidonic acid metabolism;Linoleic acid metabolism;alpha-Linolenic acid metabolism;Choline metabolism in cancer;Retrograde endocannabinoid signaling	1.9074	1.6933	1.0386	2.095e-08	1.91e-06
9(S)-HpODE	metab_7068	yes	down	C14827	neg	311.224	M-H	C18H32O4	-	-	map01100;map00591	Metabolism;Metabolism	Global and overview maps;Lipid metabolism	Lipids and lipid-like molecules	Fatty Acyls	Lineolic acids and derivatives	Metabolic pathways;Linoleic acid metabolism	1.8912	1.6823	0.9459	7.758e-05	0.001178
Stachyose	metab_3431	yes	down	C01613	pos	689.213	M+Na	C24H42O21	-	-	map01100;map00052	Metabolism;Metabolism	Global and overview maps;Carbohydrate metabolism	Organic oxygen compounds	Organooxygen compounds	Carbohydrates and carbohydrate conjugates	Metabolic pathways;Galactose metabolism	1.8862	1.8555	0.9364	0.001037	0.01028
PE-NMe(22:4(7Z,10Z,13Z,16Z)/18:0)	metab_6560	yes	up	C01241	neg	854.595	M+FA-H	C46H84NO8P	-	-	-	-	-	Lipids and lipid-like molecules	Glycerophospholipids	Glycerophosphoethanolamines	-	1.8846	1.5067	1.0447	2.225e-07	1.316e-05
11b,21-Dihydroxy-3,20-oxo-5b-pregnan-18-al	metab_7006	yes	down	C05473	neg	385.201	M+Na-2H	C21H32O5	-	-	map00140	Metabolism	Lipid metabolism	Lipids and lipid-like molecules	Glycerolipids	Diradylglycerols	Steroid hormone biosynthesis	1.8748	1.5866	0.9049	0.007817	0.03513
12-HETE	metab_254	yes	down	C14777	pos	303.232	M+H-2H2O, M+CH3OH+H, M+H-H2O	C20H32O3	-	-	map00590;map04913;map04925	Metabolism;Organismal Systems;Organismal Systems	Lipid metabolism;Endocrine system;Endocrine system	Lipids and lipid-like molecules	Fatty Acyls	Eicosanoids	Arachidonic acid metabolism;Ovarian steroidogenesis;Aldosterone synthesis and secretion	1.8489	1.6268	0.9289	0.00802	0.04252
Galactinol	metab_8335	yes	down	C01235	neg	341.11	M-H	C12H22O11	-	-	map01100;map00052	Metabolism;Metabolism	Global and overview maps;Carbohydrate metabolism	Organic oxygen compounds	Organooxygen compounds	Carbohydrates and carbohydrate conjugates	Metabolic pathways;Galactose metabolism	1.8275	1.5218	0.9386	0.002958	0.01727
Garcinone C	metab_9195	yes	down	-	neg	395.154	M-H2O-H, M+Na-2H	C23H26O7	-	-	-	-	-	Organoheterocyclic compounds	Benzopyrans	1-benzopyrans	-	1.8112	1.6325	0.9188	0.005589	0.02733
PGP(i-12:0/i-24:0)	metab_2002	yes	down	C03892	pos	859.541	M+H	C42H84O13P2	-	-	map01100;map00564	Metabolism;Metabolism	Global and overview maps;Lipid metabolism	Lipids and lipid-like molecules	Glycerophospholipids	Glycerophosphoglycerophosphates	Metabolic pathways;Glycerophospholipid metabolism	1.8055	1.8092	0.9376	0.005023	0.03125
Valnemulin	metab_1939	yes	down	C12066	pos	565.372	M+H	C31H52N2O5S	-	-	-	-	-	Lipids and lipid-like molecules	Prenol lipids	Diterpenoids	-	1.8053	1.7894	0.9303	0.005094	0.03145
4-Hydroxy-3-methoxy-cinnamoylglycine	metab_3001	yes	up	C02564	pos	293.114	M+ACN+H	C12H13NO5	-	-	-	-	-	Organic acids and derivatives	Carboxylic acids and derivatives	Amino acids, peptides, and analogues	-	1.8016	1.5702	1.1089	0.003962	0.02651
11-Hydroxy-9-tridecenoic acid	metab_5742	yes	up	-	neg	209.155	M-H2O-H	C13H24O3	-	-	-	-	-	Lipids and lipid-like molecules	Fatty Acyls	Fatty acids and conjugates	-	1.7984	1.78	1.1049	0.0004757	0.004603
Polypodine B	metab_2018	yes	up	C08834	pos	497.307	M+H	C27H44O8	-	-	-	-	-	Lipids and lipid-like molecules	Steroids and steroid derivatives	Bile acids, alcohols and derivatives	-	1.7897	1.6714	1.0567	0.0001264	0.002241
Dinoprost	metab_9667	yes	down	C00639	neg	353.233	M-H2O-H, M-H	C20H34O5	Lipids	Eicosanoids	map01100;map00590;map04976;map04921;map04080;map04726;map04072;map04913	Metabolism;Metabolism;Organismal Systems;Organismal Systems;Environmental Information Processing;Organismal Systems;Environmental Information Processing;Organismal Systems	Global and overview maps;Lipid metabolism;Digestive system;Endocrine system;Signaling molecules and interaction;Nervous system;Signal transduction;Endocrine system	Lipids and lipid-like molecules	Fatty Acyls	Eicosanoids	Metabolic pathways;Arachidonic acid metabolism;Bile secretion;Oxytocin signaling pathway;Neuroactive ligand-receptor interaction;Serotonergic synapse;Phospholipase D signaling pathway;Ovarian steroidogenesis	1.7788	1.5124	0.919	0.004257	0.02274
Avocadyne	metab_2207	yes	down	-	pos	302.269	M+NH4	C17H32O3	-	-	-	-	-	Lipids and lipid-like molecules	Fatty Acyls	Fatty alcohols	-	1.7771	1.505	0.9316	0.005785	0.03407
GPCho(20:4/18:0)	metab_4095	yes	up	C00157	pos	832.584	M+Na, M+K	C46H84NO8P	Lipids	Phospholipids	map01100;map00564;map00590;map00591;map00592;map05231;map04723	Metabolism;Metabolism;Metabolism;Metabolism;Metabolism;Human Diseases;Organismal Systems	Global and overview maps;Lipid metabolism;Lipid metabolism;Lipid metabolism;Lipid metabolism;Cancer: overview;Nervous system	Lipids and lipid-like molecules	Glycerophospholipids	Glycerophosphocholines	Metabolic pathways;Glycerophospholipid metabolism;Arachidonic acid metabolism;Linoleic acid metabolism;alpha-Linolenic acid metabolism;Choline metabolism in cancer;Retrograde endocannabinoid signaling	1.7587	1.5427	1.0298	2.951e-09	4.707e-07
Ethisterone	metab_5845	yes	up	C14487	neg	311.202	M-H	C21H28O2	-	-	-	-	-	Lipids and lipid-like molecules	Steroids and steroid derivatives	Androstane steroids	-	1.7577	1.3613	1.0475	1.651e-06	5.906e-05
Trehalose	metab_4734	yes	down	C01083	neg	387.116	M+FA-H	C12H22O11	Carbohydrates	Oligosaccharides	map01100;map00500;map02010	Metabolism;Metabolism;Environmental Information Processing	Global and overview maps;Carbohydrate metabolism;Membrane transport	Organic oxygen compounds	Organooxygen compounds	Carbohydrates and carbohydrate conjugates	Metabolic pathways;Starch and sucrose metabolism;ABC transporters	1.7228	1.4863	0.9447	0.003745	0.02082
PG(18:0/18:1(9Z))	metab_1998	yes	down	C00344	pos	815.514	M+K	C42H81O10P	Lipids	Phospholipids	map01100;map00564	Metabolism;Metabolism	Global and overview maps;Lipid metabolism	Lipids and lipid-like molecules	Glycerophospholipids	Glycerophosphoglycerols	Metabolic pathways;Glycerophospholipid metabolism	1.706	1.6834	0.9477	0.004233	0.02784
13(S)-HpODE	metab_3922	yes	down	C04717	pos	295.227	M+H-H2O, M+H	C18H32O4	-	-	map01100;map00591	Metabolism;Metabolism	Global and overview maps;Lipid metabolism	Lipids and lipid-like molecules	Fatty Acyls	Lineolic acids and derivatives	Metabolic pathways;Linoleic acid metabolism	1.6624	1.5641	0.9414	0.003415	0.024
Aminomalonic acid	metab_3356	yes	up	C00872	pos	152.056	M+CH3OH+H	C3H5NO4	-	-	-	-	-	Organic acids and derivatives	Carboxylic acids and derivatives	Amino acids, peptides, and analogues	-	1.6539	1.4507	1.051	0.001738	0.01512
4-Trimethylaminobutyraldehyde	metab_3776	yes	up	-	pos	112.112	M+H-H2O	C7H15NO	-	-	-	-	-	Organic nitrogen compounds	Organonitrogen compounds	Amines	-	1.6466	1.4321	1.0643	0.0004417	0.005757
3-methoxy-4-hydroxy-5-all-trans-hexaprenylbenzoate	metab_2006	yes	down	-	pos	576.412	M+H	C38H55O4-	-	-	-	-	-	Lipids and lipid-like molecules	Prenol lipids	Sesterterpenoids	-	1.6436	1.5215	0.9467	0.001116	0.0109
PS(16:0/14:0)	metab_1991	yes	down	C02737	pos	771.488	M+ACN+Na	C36H70NO10P	Lipids	Phospholipids	map01100;map00564;map05146;map05322;map00260;map05140	Metabolism;Metabolism;Human Diseases;Human Diseases;Metabolism;Human Diseases	Global and overview maps;Lipid metabolism;Infectious disease: parasitic;Immune disease;Amino acid metabolism;Infectious disease: parasitic	Lipids and lipid-like molecules	Glycerophospholipids	Glycerophosphoserines	Metabolic pathways;Glycerophospholipid metabolism;Amoebiasis;Systemic lupus erythematosus;Glycine, serine and threonine metabolism;Leishmaniasis	1.6371	1.6068	0.9536	0.003647	0.02502
Glutathione trisulfide	metab_7794	yes	down	-	neg	445.983	M+FA-H	C10H15N3O6S4	-	-	-	-	-	Organic acids and derivatives	Carboxylic acids and derivatives	Amino acids, peptides, and analogues	-	1.6312	1.4871	0.9145	0.01237	0.04947
Cytidine	metab_1658	yes	up	C00475	pos	244.093	M+CH3OH+H, M+ACN+Na, M+Na, M+H	C9H13N3O5	Nucleic acids	Nucleosides	map00240;map01100;map02010;map01232	Metabolism;Metabolism;Environmental Information Processing;Metabolism	Nucleotide metabolism;Global and overview maps;Membrane transport;Global and overview maps	Nucleosides, nucleotides, and analogues	Pyrimidine nucleosides	Not Available	Pyrimidine metabolism;Metabolic pathways;ABC transporters;Nucleotide metabolism	1.6215	1.4405	1.0736	0.007115	0.03947
PE(18:3(9Z,12Z,15Z)/15:0)	metab_2017	yes	down	C00350	pos	664.464	M+H-2H2O	C38H70NO8P	Lipids	Phospholipids	map01100;map00564;map00563;map04136;map05167;map05130;map04723;map04140	Metabolism;Metabolism;Metabolism;Cellular Processes;Human Diseases;Human Diseases;Organismal Systems;Cellular Processes	Global and overview maps;Lipid metabolism;Glycan biosynthesis and metabolism;Transport and catabolism;Infectious disease: viral;Infectious disease: bacterial;Nervous system;Transport and catabolism	Lipids and lipid-like molecules	Glycerophospholipids	Glycerophosphoethanolamines	Metabolic pathways;Glycerophospholipid metabolism;Glycosylphosphatidylinositol (GPI)-anchor biosynthesis;Autophagy - other;Kaposi sarcoma-associated herpesvirus infection;Pathogenic Escherichia coli infection;Retrograde endocannabinoid signaling;Autophagy - animal	1.6191	1.5112	0.949	0.001028	0.01025
6-isobutyl-4-hydroxy-2-pyrone	metab_6537	yes	down	-	neg	333.136	2M-H	C9H11O3-	-	-	-	-	-	Organoheterocyclic compounds	Pyrans	Pyranones and derivatives	-	1.611	1.3367	0.9377	0.003446	0.01956
1-Kestose	metab_3928	yes	down	C03661	pos	527.16	M+Na, M+K, 2M+Na	C18H32O16	-	-	-	-	-	Organic oxygen compounds	Organooxygen compounds	Carbohydrates and carbohydrate conjugates	-	1.5894	1.562	0.9585	0.0009289	0.009599
2,3-Secoporrigenin	metab_1995	yes	down	-	pos	493.315	M+CH3OH+H	C27H40O6	-	-	-	-	-	Organoheterocyclic compounds	Naphthofurans	Not Available	-	1.5725	1.5455	0.9388	0.003158	0.02272
Nystatin	metab_343	yes	down	C06572	pos	463.758	M+2H	C47H75NO17	-	-	-	-	-	Organic oxygen compounds	Organooxygen compounds	Carbohydrates and carbohydrate conjugates	-	1.5681	1.3736	0.9427	0.007714	0.04171
Tyrosyl-Proline	metab_3122	yes	up	-	pos	279.134	M+H	C14H18N2O4	-	-	-	-	-	Organic acids and derivatives	Carboxylic acids and derivatives	Amino acids, peptides, and analogues	-	1.5553	1.4075	1.0488	0.0002616	0.003892
1-Aminocyclohexanecarboxylic acid	metab_1575	yes	up	-	pos	144.102	M+H	C7H13NO2	-	-	-	-	-	Lipids and lipid-like molecules	Prenol lipids	Monoterpenoids	-	1.5547	1.3817	1.0298	2.838e-11	7.76e-09
Oleoylethanolamide	metab_2152	yes	down	C20792	pos	308.295	M+H-H2O	C20H39NO2	-	-	map04024	Environmental Information Processing	Signal transduction	Organic nitrogen compounds	Organonitrogen compounds	Amines	cAMP signaling pathway	1.5237	1.3301	0.9336	0.005233	0.0319
PC(16:0/22:5(7Z,10Z,13Z,16Z,19Z))	metab_4011	yes	up	C00157	pos	808.585	M+H, M+Na	C46H82NO8P	Lipids	Phospholipids	map01100;map00564;map00590;map00591;map00592;map05231;map04723	Metabolism;Metabolism;Metabolism;Metabolism;Metabolism;Human Diseases;Organismal Systems	Global and overview maps;Lipid metabolism;Lipid metabolism;Lipid metabolism;Lipid metabolism;Cancer: overview;Nervous system	Lipids and lipid-like molecules	Glycerophospholipids	Glycerophosphocholines	Metabolic pathways;Glycerophospholipid metabolism;Arachidonic acid metabolism;Linoleic acid metabolism;alpha-Linolenic acid metabolism;Choline metabolism in cancer;Retrograde endocannabinoid signaling	1.5233	1.3491	1.0265	3.305e-07	2.182e-05
LysoPC(20:4(8Z,11Z,14Z,17Z)/0:0)	metab_6921	yes	up	C04230	neg	588.333	M+FA-H	C28H50NO7P	Lipids	Phospholipids	map00564;map05231	Metabolism;Human Diseases	Lipid metabolism;Cancer: overview	Lipids and lipid-like molecules	Glycerophospholipids	Glycerophosphocholines	Glycerophospholipid metabolism;Choline metabolism in cancer	1.503	1.1311	1.0413	0.0004833	0.004649
PS(18:1(9Z)/0:0)	metab_9327	yes	up	-	neg	522.285	M-H, M+Na-2H	C24H46NO9P	-	-	-	-	-	Lipids and lipid-like molecules	Glycerophospholipids	Glycerophosphoserines	-	1.4912	1.1495	1.041	0.000924	0.007389
Dinoterb	metab_7002	yes	up	C18671	neg	239.068	M-H	C10H12N2O5	-	-	-	-	-	-	-	-	-	1.44	1.1743	1.0508	0.0005839	0.005328
N-Acetyl-D-tryptophan	metab_7431	yes	up	C03137	neg	291.1	M+FA-H	C13H14N2O3	-	-	-	-	-	Organic acids and derivatives	Carboxylic acids and derivatives	Amino acids, peptides, and analogues	-	1.438	1.1806	1.047	0.007468	0.03379
9,10,13-TriHOME	metab_9158	yes	down	C14835	neg	329.234	M-H, M+Na-2H	C18H34O5	-	-	map00591	Metabolism	Lipid metabolism	Lipids and lipid-like molecules	Fatty Acyls	Fatty acids and conjugates	Linoleic acid metabolism	1.413	1.3279	0.9644	0.003902	0.02139
Carindone	metab_7076	yes	up	-	neg	547.282	M+Cl	C31H44O6	-	-	-	-	-	Lipids and lipid-like molecules	Prenol lipids	Sesquiterpenoids	-	1.4127	1.1106	1.0269	9.738e-06	0.0002449
Isoleucylproline	metab_7565	yes	up	-	neg	227.14	M-H	C11H20N2O3	-	-	-	-	-	Organic acids and derivatives	Carboxylic acids and derivatives	Amino acids, peptides, and analogues	-	1.4108	1.0695	1.0375	0.0009356	0.007438
PG(20:3(5Z,8Z,11Z)-O(14R,15S)/a-13:0)	metab_1071	yes	down	-	pos	727.462	M+H-H2O	C39H69O11P	-	-	-	-	-	Not Available	Not Available	Not Available	-	1.3996	1.4025	0.9638	0.00763	0.04149
Solasodine 3-O-beta-D-glucopyranoside	metab_2067	yes	down	-	pos	590.403	2M+3H2O+2H	C33H54NO7+	-	-	-	-	-	Lipids and lipid-like molecules	Steroids and steroid derivatives	Steroidal glycosides	-	1.3885	1.3337	0.9603	0.005229	0.0319
N-Acetyl-D-galactosamine	metab_4475	yes	up	C01132	pos	186.076	M+H-2H2O	C8H15NO6	Carbohydrates	Monosaccharides	map01100;map00520;map01250;map00052	Metabolism;Metabolism;Metabolism;Metabolism	Global and overview maps;Carbohydrate metabolism;Global and overview maps;Carbohydrate metabolism	Organic oxygen compounds	Organooxygen compounds	Carbohydrates and carbohydrate conjugates	Metabolic pathways;Amino sugar and nucleotide sugar metabolism;Biosynthesis of nucleotide sugars;Galactose metabolism	1.386	1.2345	1.0279	2.858e-09	4.707e-07
Corchorifatty acid F	metab_9164	yes	down	-	neg	327.219	M-H, M+Na-2H	C18H32O5	-	-	-	-	-	Lipids and lipid-like molecules	Fatty Acyls	Lineolic acids and derivatives	-	1.3686	1.325	0.9664	0.000267	0.002951
Indolelactic Acid	metab_7304	yes	up	C02043	neg	204.067	M-H	C11H11NO3	-	-	-	-	-	Organoheterocyclic compounds	Indoles and derivatives	Indolyl carboxylic acids and derivatives	-	1.3641	1.1363	1.0488	0.002978	0.01734
3-(4-Hydroxyphenyl)lactate	metab_7486	yes	up	C03672	neg	181.051	M-H	C9H10O4	-	-	-	-	-	Phenylpropanoids and polyketides	Phenylpropanoic acids	Not Available	-	1.361	1.0717	1.0396	0.0017	0.0115
Linoleic Acid	metab_5726	yes	up	C01595	neg	279.234	M-H	C18H32O2	Lipids	Fatty acids	map01100;map00591;map01040	Metabolism;Metabolism;Metabolism	Global and overview maps;Lipid metabolism;Lipid metabolism	Lipids and lipid-like molecules	Fatty Acyls	Lineolic acids and derivatives	Metabolic pathways;Linoleic acid metabolism;Biosynthesis of unsaturated fatty acids	1.3213	1.1204	1.0507	0.01148	0.04678
Maltotriose	metab_9675	yes	down	C01835	neg	539.14	M+Cl	C18H32O16	-	-	map04973;map02010	Organismal Systems;Environmental Information Processing	Digestive system;Membrane transport	Organic oxygen compounds	Organooxygen compounds	Carbohydrates and carbohydrate conjugates	Carbohydrate digestion and absorption;ABC transporters	1.2904	1.3181	0.9698	0.009051	0.03912
Adipic Acid	metab_7787	yes	down	C06104	neg	145.05	M-H	C6H10O4	Organic acids	Carboxylic acids	map01100	Metabolism	Global and overview maps	Lipids and lipid-like molecules	Fatty Acyls	Fatty acids and conjugates	Metabolic pathways	1.2876	1.2083	0.9652	0.002272	0.0144
5-Aminovaleric Acid	metab_8225	yes	up	C00431	neg	116.071	M-H	C5H11NO2	-	-	map01100;map00310;map00470;map00330	Metabolism;Metabolism;Metabolism;Metabolism	Global and overview maps;Amino acid metabolism;Metabolism of other amino acids;Amino acid metabolism	Organic acids and derivatives	Carboxylic acids and derivatives	Amino acids, peptides, and analogues	Metabolic pathways;Lysine degradation;D-Amino acid metabolism;Arginine and proline metabolism	1.2875	1.0391	1.0281	8.217e-05	0.001234
Eplerenone	metab_188	yes	up	C12512	pos	851.399	2M+NH4, 2M+Na, M+H-H2O	C24H30O6	-	-	-	-	-	Lipids and lipid-like molecules	Steroids and steroid derivatives	Steroid lactones	-	1.2749	1.0645	1.033	0.006056	0.03512
Gamma-Linolenic Acid	metab_2237	yes	up	C06426	pos	296.256	M+NH4	C18H30O2	Lipids	Fatty acids	map01100;map00591;map01040	Metabolism;Metabolism;Metabolism	Global and overview maps;Lipid metabolism;Lipid metabolism	Lipids and lipid-like molecules	Fatty Acyls	Lineolic acids and derivatives	Metabolic pathways;Linoleic acid metabolism;Biosynthesis of unsaturated fatty acids	1.2678	1.1368	1.0237	5.44e-07	3.062e-05
PE-NMe2(22:2(13Z,16Z)/15:0)	metab_4118	yes	up	C04308	pos	808.585	M+H, M+Na	C44H84NO8P	-	-	map01100;map00564	Metabolism;Metabolism	Global and overview maps;Lipid metabolism	Lipids and lipid-like molecules	Glycerophospholipids	Glycerophosphoethanolamines	Metabolic pathways;Glycerophospholipid metabolism	1.2661	1.1468	1.0175	2.746e-06	0.00011
DG(8:0/0:0/10:0)	metab_1948	yes	down	-	pos	414.322	M+ACN+H	C21H40O5	-	-	-	-	-	Lipids and lipid-like molecules	Glycerolipids	Diradylglycerols	-	1.2494	1.1969	0.9669	0.009312	0.04678
Lysylisoleucine	metab_1087	yes	down	-	pos	560.418	2M+ACN+H	C12H25N3O3	-	-	-	-	-	Organic acids and derivatives	Carboxylic acids and derivatives	Amino acids, peptides, and analogues	-	1.2404	1.1953	0.9695	0.005437	0.03252
Olamufloxacin	metab_2145	yes	up	-	pos	795.336	2M+Na	C20H23FN4O3	-	-	-	-	-	Organoheterocyclic compounds	Quinolines and derivatives	Quinoline carboxylic acids	-	1.2341	1.0186	1.0261	0.0007444	0.008481
D-Galactose	metab_9663	yes	up	C00124	neg	215.033	M+Cl	C6H12O6	Carbohydrates	Monosaccharides	map01100;map04973;map04978;map00052	Metabolism;Organismal Systems;Organismal Systems;Metabolism	Global and overview maps;Digestive system;Digestive system;Carbohydrate metabolism	Organic oxygen compounds	Organooxygen compounds	Carbohydrates and carbohydrate conjugates	Metabolic pathways;Carbohydrate digestion and absorption;Mineral absorption;Galactose metabolism	1.228	0.9869	1.0247	0.002408	0.01498
MG(20:3(6,8,11)-OH(5)/0:0/0:0)	metab_1091	yes	down	-	pos	419.277	M+Na	C23H40O5	-	-	-	-	-	Not Available	Not Available	Not Available	-	1.2161	1.128	0.9726	0.004973	0.03121
O-Acetylcarnitine	metab_3398	yes	up	C02571	pos	204.123	M+H	C9H17NO4	-	-	map04931	Human Diseases	Endocrine and metabolic disease	Lipids and lipid-like molecules	Fatty Acyls	Fatty acid esters	Insulin resistance	1.2034	1.1239	1.0292	0.005208	0.0319
PE(16:0/20:2(11Z,14Z))	metab_1993	yes	down	C00350	pos	766.534	M+Na	C41H78NO8P	Lipids	Phospholipids	map01100;map00564;map00563;map04136;map05167;map05130;map04723;map04140	Metabolism;Metabolism;Metabolism;Cellular Processes;Human Diseases;Human Diseases;Organismal Systems;Cellular Processes	Global and overview maps;Lipid metabolism;Glycan biosynthesis and metabolism;Transport and catabolism;Infectious disease: viral;Infectious disease: bacterial;Nervous system;Transport and catabolism	Lipids and lipid-like molecules	Glycerophospholipids	Glycerophosphoethanolamines	Metabolic pathways;Glycerophospholipid metabolism;Glycosylphosphatidylinositol (GPI)-anchor biosynthesis;Autophagy - other;Kaposi sarcoma-associated herpesvirus infection;Pathogenic Escherichia coli infection;Retrograde endocannabinoid signaling;Autophagy - animal	1.195	1.1003	0.9782	0.002797	0.02124
Ethyl Myristate	metab_7113	yes	up	-	neg	255.233	M-H	C16H32O2	-	-	-	-	-	Lipids and lipid-like molecules	Fatty Acyls	Fatty acid esters	-	1.1926	0.9232	1.0195	2.879e-06	9.546e-05
Guanosine	metab_4812	yes	up	C00387	neg	282.085	M-H, M+Cl, M+FA-H, 2M-H	C10H13N5O5	Nucleic acids	Nucleosides	map01100;map02010;map01232;map00230	Metabolism;Environmental Information Processing;Metabolism;Metabolism	Global and overview maps;Membrane transport;Global and overview maps;Nucleotide metabolism	Nucleosides, nucleotides, and analogues	Purine nucleosides	Not Available	Metabolic pathways;ABC transporters;Nucleotide metabolism;Purine metabolism	1.1815	0.9316	1.0267	0.004584	0.02394
Ornithine	metab_4477	yes	down	C00077	pos	133.097	M+H	C5H12N2O2	Peptides	Amino acids	map01100;map00220;map02010;map01210;map00470;map00330;map00480;map01230	Metabolism;Metabolism;Environmental Information Processing;Metabolism;Metabolism;Metabolism;Metabolism;Metabolism	Global and overview maps;Amino acid metabolism;Membrane transport;Global and overview maps;Metabolism of other amino acids;Amino acid metabolism;Metabolism of other amino acids;Global and overview maps	Organic acids and derivatives	Carboxylic acids and derivatives	Amino acids, peptides, and analogues	Metabolic pathways;Arginine biosynthesis;ABC transporters;2-Oxocarboxylic acid metabolism;D-Amino acid metabolism;Arginine and proline metabolism;Glutathione metabolism;Biosynthesis of amino acids	1.1702	1.1055	0.9674	0.005361	0.03237
4-hydroxysphinganine	metab_2218	yes	up	C12144	pos	340.282	M+Na	C18H39NO3	-	-	map00600;map01100	Metabolism;Metabolism	Lipid metabolism;Global and overview maps	Organic nitrogen compounds	Organonitrogen compounds	Amines	Sphingolipid metabolism;Metabolic pathways	1.1589	1.0765	1.0311	0.0003161	0.004481
Argininic acid	metab_6992	yes	up	-	neg	524.282	3M-H	C6H13N3O3	-	-	-	-	-	Organic acids and derivatives	Carboxylic acids and derivatives	Amino acids, peptides, and analogues	-	1.1567	1.1478	1.0295	0.004375	0.02305
PC(16:1(9Z)/P-18:0)	metab_1857	yes	down	C00157	pos	766.573	M+Na	C42H82NO7P	Lipids	Phospholipids	map01100;map00564;map00590;map00591;map00592;map05231;map04723	Metabolism;Metabolism;Metabolism;Metabolism;Metabolism;Human Diseases;Organismal Systems	Global and overview maps;Lipid metabolism;Lipid metabolism;Lipid metabolism;Lipid metabolism;Cancer: overview;Nervous system	Lipids and lipid-like molecules	Glycerophospholipids	Glycerophosphocholines	Metabolic pathways;Glycerophospholipid metabolism;Arachidonic acid metabolism;Linoleic acid metabolism;alpha-Linolenic acid metabolism;Choline metabolism in cancer;Retrograde endocannabinoid signaling	1.1471	1.1492	0.9804	0.0001155	0.002098
Kainic acid	metab_7030	yes	up	C12819	neg	194.082	M-H2O-H	C10H15NO4	-	-	-	-	-	Organic acids and derivatives	Carboxylic acids and derivatives	Amino acids, peptides, and analogues	-	1.1424	0.9075	1.0199	1.786e-05	0.0003773
DG(20:5(7Z,9Z,11E,13E,17Z)-3OH(5,6,15)/0:0/8:0)	metab_1961	yes	down	-	pos	551.357	M+H	C31H50O8	-	-	-	-	-	Not Available	Not Available	Not Available	-	1.1397	1.0419	0.9795	0.002543	0.01962
PE-NMe(18:0/20:2(11Z,14Z))	metab_5800	yes	up	C01241	neg	830.595	M+FA-H	C44H84NO8P	-	-	-	-	-	Lipids and lipid-like molecules	Glycerophospholipids	Glycerophosphoethanolamines	-	1.1368	0.9289	1.0196	0.0006996	0.006058
Dodecyl Hydrogen Sulfate	metab_6189	yes	down	-	neg	265.149	M-H	C12H26O4S	-	-	-	-	-	-	-	-	-	1.1175	1.0317	0.9738	0.005103	0.02598
MG(0:0/15:0/0:0)	metab_7038	yes	up	-	neg	315.255	M-H	C18H36O4	-	-	-	-	-	Lipids and lipid-like molecules	Glycerolipids	Monoradylglycerols	-	1.099	0.9591	1.0202	0.0007784	0.006511
Anethole	metab_5746	yes	up	C10428	neg	193.087	M+FA-H	C10H12O	-	-	-	-	-	Benzenoids	Phenol ethers	Anisoles	-	1.0763	0.8705	1.0213	2.439e-05	0.0004841
Cinncassiol A	metab_2037	yes	up	C17645	pos	383.205	M+H	C20H30O7	-	-	-	-	-	Lipids and lipid-like molecules	Prenol lipids	Terpene lactones	-	1.0756	1.09	1.0234	0.0017	0.01499
PS(24:1(15Z)/15:0)	metab_9370	yes	up	C02737	neg	830.595	M-H, M+Na-2H	C45H86NO10P	Lipids	Phospholipids	map01100;map00564;map05146;map05322;map00260;map05140	Metabolism;Metabolism;Human Diseases;Human Diseases;Metabolism;Human Diseases	Global and overview maps;Lipid metabolism;Infectious disease: parasitic;Immune disease;Amino acid metabolism;Infectious disease: parasitic	Lipids and lipid-like molecules	Glycerophospholipids	Glycerophosphoserines	Metabolic pathways;Glycerophospholipid metabolism;Amoebiasis;Systemic lupus erythematosus;Glycine, serine and threonine metabolism;Leishmaniasis	1.074	0.9336	1.0208	0.001104	0.008431
Fudosteine	metab_2419	yes	down	-	pos	162.058	M+H-H2O, M+ACN+H	C6H13NO3S	-	-	-	-	-	Organic acids and derivatives	Carboxylic acids and derivatives	Amino acids, peptides, and analogues	-	1.0628	1.2229	0.9722	0.004749	0.0302
L-Glutamine	metab_8243	yes	up	C00064	neg	145.062	M-H, M+Cl, M-H2O-H	C5H10N2O3	Peptides	Amino acids	map01100;map00630;map00220;map02010;map00230;map01240;map01232;map04964;map00470;map00910;map04978;map01230;map00240;map00250;map04974;map00970;map04727;map00750;map04724;map05230	Metabolism;Metabolism;Metabolism;Environmental Information Processing;Metabolism;Metabolism;Metabolism;Organismal Systems;Metabolism;Metabolism;Organismal Systems;Metabolism;Metabolism;Metabolism;Organismal Systems;Genetic Information Processing;Organismal Systems;Metabolism;Organismal Systems;Human Diseases	Global and overview maps;Carbohydrate metabolism;Amino acid metabolism;Membrane transport;Nucleotide metabolism;Global and overview maps;Global and overview maps;Excretory system;Metabolism of other amino acids;Energy metabolism;Digestive system;Global and overview maps;Nucleotide metabolism;Amino acid metabolism;Digestive system;Translation;Nervous system;Metabolism of cofactors and vitamins;Ner…	Organic acids and derivatives	Carboxylic acids and derivatives	Amino acids, peptides, and analogues	Metabolic pathways;Glyoxylate and dicarboxylate metabolism;Arginine biosynthesis;ABC transporters;Purine metabolism;Biosynthesis of cofactors;Nucleotide metabolism;Proximal tubule bicarbonate reclamation;D-Amino acid metabolism;Nitrogen metabolism;Mineral absorption;Biosynthesis of amino acids;Pyrimidine metabolism;Alanine, aspartate and glutamate metabolism;Protein digestion and absorption;Amino…	1.0609	0.9495	1.0226	0.01063	0.0444
GPCho(20:4/16:0)	metab_1060	yes	up	C00157	pos	804.553	M+Na	C44H80NO8P	Lipids	Phospholipids	map01100;map00564;map00590;map00591;map00592;map05231;map04723	Metabolism;Metabolism;Metabolism;Metabolism;Metabolism;Human Diseases;Organismal Systems	Global and overview maps;Lipid metabolism;Lipid metabolism;Lipid metabolism;Lipid metabolism;Cancer: overview;Nervous system	Lipids and lipid-like molecules	Glycerophospholipids	Glycerophosphocholines	Metabolic pathways;Glycerophospholipid metabolism;Arachidonic acid metabolism;Linoleic acid metabolism;alpha-Linolenic acid metabolism;Choline metabolism in cancer;Retrograde endocannabinoid signaling	1.0569	0.9197	1.0159	0.0006944	0.008104
Tetrahydrodipicolinate	metab_7897	yes	up	C03972	neg	152.035	M-H2O-H	C7H9NO4	-	-	map01100;map01230	Metabolism;Metabolism	Global and overview maps;Global and overview maps	Organic acids and derivatives	Carboxylic acids and derivatives	Amino acids, peptides, and analogues	Metabolic pathways;Biosynthesis of amino acids	1.056	0.87	1.0242	0.001645	0.01124
PG(i-12:0/i-17:0)	metab_1762	yes	up	C00344	pos	663.455	M+H-H2O	C35H69O10P	Lipids	Phospholipids	map01100;map00564	Metabolism;Metabolism	Global and overview maps;Lipid metabolism	Lipids and lipid-like molecules	Glycerophospholipids	Glycerophosphoglycerols	Metabolic pathways;Glycerophospholipid metabolism	1.0291	0.9161	1.0143	2.012e-05	0.0005348
2-Mercaptobenzothiazole	metab_7213	yes	up	C14437	neg	165.979	M-H	C7H5NS2	-	-	-	-	-	Organoheterocyclic compounds	Benzothiazoles	Not Available	-	1.0129	0.8042	1.0144	1.522e-05	0.0003365
Arphamenine B	metab_6772	yes	up	-	neg	381.175	M+FA-H	C16H24N4O4	-	-	-	-	-	Organic acids and derivatives	Carboxylic acids and derivatives	Amino acids, peptides, and analogues	-	1.0005	0.9067	1.0188	0.001508	0.01057

## Sheet: Table 10
179 significantly changed metabolites were involved in 63 metabolic pathways
First Category	Second Category	pathway ID	Description	Number	Metabolites ID
Metabolism	Carbohydrate metabolism	map00052	Galactose metabolism	7	C00124;C01235;C00137;C00089;C01613;C00492;C01132
Metabolism	Carbohydrate metabolism	map00053	Ascorbate and aldarate metabolism	1	C00137
Metabolism	Lipid metabolism	map00140	Steroid hormone biosynthesis	2	C05473;C01124
Metabolism	Amino acid metabolism	map00220	Arginine biosynthesis	1	C00077
Metabolism	Nucleotide metabolism	map00230	Purine metabolism	2	C00387;C00242
Metabolism	Nucleotide metabolism	map00240	Pyrimidine metabolism	1	C00475
Metabolism	Amino acid metabolism	map00260	Glycine, serine and threonine metabolism	3	C03082;C02737
Metabolism	Amino acid metabolism	map00270	Cysteine and methionine metabolism	1	C03082
Metabolism	Amino acid metabolism	map00310	Lysine degradation	1	C00431
Metabolism	Amino acid metabolism	map00330	Arginine and proline metabolism	2	C00431;C00077
Metabolism	Amino acid metabolism	map00380	Tryptophan metabolism	1	C00328
Metabolism	Metabolism of other amino acids	map00470	D-Amino acid metabolism	2	C00431;C00077
Metabolism	Metabolism of other amino acids	map00480	Glutathione metabolism	2	C00077;C00127
Metabolism	Carbohydrate metabolism	map00500	Starch and sucrose metabolism	2	C01083;C00089
Metabolism	Carbohydrate metabolism	map00520	Amino sugar and nucleotide sugar metabolism	2	C00645;C01132
Metabolism	Carbohydrate metabolism	map00562	Inositol phosphate metabolism	1	C00137
Metabolism	Glycan biosynthesis and metabolism	map00563	Glycosylphosphatidylinositol (GPI)-anchor biosynthesis	4	C00350
Metabolism	Lipid metabolism	map00564	Glycerophospholipid metabolism	18	C02737;C05980;C04230;C00157;C03892;C04308;C00344;C00350
Metabolism	Lipid metabolism	map00590	Arachidonic acid metabolism	9	C14777;C05966;C00157;C00639
Metabolism	Lipid metabolism	map00591	Linoleic acid metabolism	12	C06426;C14762;C01595;C00157;C14827;C14835;C04717
Metabolism	Lipid metabolism	map00592	alpha-Linolenic acid metabolism	6	C00157
Metabolism	Lipid metabolism	map00600	Sphingolipid metabolism	2	C12144;C12126
Metabolism	Metabolism of cofactors and vitamins	map00770	Pantothenate and CoA biosynthesis	1	C05944
Metabolism	Metabolism of cofactors and vitamins	map00790	Folate biosynthesis	1	C00268
Metabolism	Metabolism of cofactors and vitamins	map00830	Retinol metabolism	1	C16683
Metabolism	Lipid metabolism	map01040	Biosynthesis of unsaturated fatty acids	2	C06426;C01595
Metabolism	Global and overview maps	map01100	Metabolic pathways	48	C00328;C01595;C00344;C00127;C03892;C03972;C03082;C01124;C00431;C02737;C05966;C00645;C01083;C06104;C00492;C00475;C01613;C05980;C00137;C00077;C00157;C00350;C04308;C14827;C04717;C12126;C01132;C06426;C00268;C01235;C00242;C12144;C00387;C00639;C00089;C06071;C00124;C15793
Metabolism	Global and overview maps	map01210	2-Oxocarboxylic acid metabolism	2	C03082;C00077
Metabolism	Global and overview maps	map01230	Biosynthesis of amino acids	3	C03972;C03082;C00077
Metabolism	Global and overview maps	map01232	Nucleotide metabolism	3	C00475;C00387;C00242
Metabolism	Global and overview maps	map01240	Biosynthesis of cofactors	2	C00328;C00127
Metabolism	Global and overview maps	map01250	Biosynthesis of nucleotide sugars	3	C00645;C00137;C01132
Environmental Information Processing	Membrane transport	map02010	ABC transporters	9	C06687;C01835;C00137;C00387;C00077;C00089;C01083;C00492;C00475
Organismal Systems	Endocrine system	map03320	PPAR signaling pathway	1	C14762
Environmental Information Processing	Signal transduction	map04024	cAMP signaling pathway	1	C20792
Environmental Information Processing	Signal transduction	map04070	Phosphatidylinositol signaling system	1	C00137
Environmental Information Processing	Signal transduction	map04071	Sphingolipid signaling pathway	1	C12126
Environmental Information Processing	Signal transduction	map04072	Phospholipase D signaling pathway	1	C00639
Environmental Information Processing	Signaling molecules and interaction	map04080	Neuroactive ligand-receptor interaction	1	C00639
Cellular Processes	Transport and catabolism	map04136	Autophagy - other	4	C00350
Cellular Processes	Transport and catabolism	map04140	Autophagy - animal	4	C00350
Cellular Processes	Cell growth and death	map04216	Ferroptosis	1	C00127
Organismal Systems	Nervous system	map04723	Retrograde endocannabinoid signaling	10	C00157;C00350
Organismal Systems	Nervous system	map04726	Serotonergic synapse	2	C05966;C00639
Organismal Systems	Sensory system	map04742	Taste transduction	1	C00089
Organismal Systems	Sensory system	map04750	Inflammatory mediator regulation of TRP channels	1	C05966
Organismal Systems	Endocrine system	map04913	Ovarian steroidogenesis	3	C14777;C05966;C00639
Organismal Systems	Endocrine system	map04918	Thyroid hormone synthesis	1	C00127
Organismal Systems	Endocrine system	map04921	Oxytocin signaling pathway	1	C00639
Organismal Systems	Endocrine system	map04925	Aldosterone synthesis and secretion	2	C14777;C01124
Human Diseases	Endocrine and metabolic disease	map04931	Insulin resistance	1	C02571
Organismal Systems	Digestive system	map04973	Carbohydrate digestion and absorption	3	C01835;C00124;C00089
Organismal Systems	Digestive system	map04976	Bile secretion	2	C01443;C00639
Organismal Systems	Digestive system	map04978	Mineral absorption	1	C00124
Human Diseases	Infectious disease: bacterial	map05130	Pathogenic Escherichia coli infection	4	C00350
Human Diseases	Infectious disease: parasitic	map05140	Leishmaniasis	2	C02737
Human Diseases	Infectious disease: parasitic	map05143	African trypanosomiasis	1	C00328
Human Diseases	Infectious disease: parasitic	map05146	Amoebiasis	2	C02737
Human Diseases	Infectious disease: viral	map05167	Kaposi sarcoma-associated herpesvirus infection	4	C00350
Human Diseases	Cancer: overview	map05208	Chemical carcinogenesis - reactive oxygen species	1	C00127
Human Diseases	Cancer: overview	map05231	Choline metabolism in cancer	7	C04230;C00157
Human Diseases	Immune disease	map05322	Systemic lupus erythematosus	2	C02737
Human Diseases	Cardiovascular disease	map05415	Diabetic cardiomyopathy	1	C00127
